# Supplementary material for: Characterization of genome-wide STR variation in 6487 human genomes
Source: Nat Commun. 2023 Apr 12;14:2092. doi: 10.1038/s41467-023-37690-8 (PMC10097659; doi:10.1038/s41467-023-37690-8)
Supplement: Supplementary file 4 — Supplementary Data 1-11 [file 41467_2023_37690_MOESM4_ESM.xlsx]

## Sheet: Legend
Column	Description
	Supplementary Data 1 (A). Information of samples used in this study.
Dataset	The dataset: one of NyuWa or 1KGP
Sample ID	Identifier of samples
Super Population	Super population of samples, e.g. EAS, EUR
Population	Population of samples, e.g. CHB, CHS
Region	Regions of samples, e.g. East China
Coverage	Autosome coverage, estimated by mosdepth
Read length	Read length of samples
	Supplementary Data 1 (B). Population code and description.
Population Abbreviation	Abbreviations of populations
Population Description	Descriptions of population
Super population	The super population of the populations belonging to
# of samples	Number of samples used in this study
	Supplementary Data 2. Known disease loci for ExpansionHunter.
Locus ID	Identifier of loci
RepeatType	Repeat type of loci
Region (hg38, 1-based)	Chromosome, start and end position of loci. coordinates are 1-based
Motif	Repeat unit of loci
LocusStructure	Structure of loci
GeneId	Identifier of host genes of loci
GeneRegion	Genomic regions of loci
Diseases	Diseases caused by the loci
Inheritance	Inheritance mode of diseases
NormalMax	The upper limit of repeat number in the normal range
PathogenicMin	The lower limit of repeat number in the pathogenic range
	Supplementary Data 3. Concordance between ExpansionHunter and GangSTR at pathogenic STRs.
Locus ID	Identifier of loci
Callrate (EH)	Call rate of loci by ExpansionHunter/str-analysis
AlleleNum (EH)	Allele number of loci by ExpansionHunter/str-analysis
Callrate (GangSTR)	Call rate of loci by GangSTR
AlleleNum (GangSTR)	Allele number of loci by GangSTR
Concordance	Genotype concordance between GangSTR and ExpansionHunter/str-analysis
	Supplementary Data 4. The sources and accession numbers used for correlation of STR occurrences and genome features.
Biosample	Biosamples for the files
Assay	Experimental types
Target of assay	Target of the experiments, e.g. the transcription factors of ChIP-seq experiments
Source	Databases where the data was retrieved
Accession	Accession number of the files
File format	Format of the downloaded files
Genome build	Reference genome version
Note	Additional information
	Supplementary Data 5. LoF STR alleles.
Chrom	Chromosome of LoF STRs
Start	Start position of LoF STRs
Allele	Sequence of LoF STR alleles
GeneId	Ensembl stable ID of affected gene
TranscriptId	Ensembl stable ID of affected transcript
Consequence	Functional consequences of variants
Period	Repeat unit length of LoF STR alleles
AF	Allele frequencies of LoF STR alleles
	Supplementary Data 6. LD with GWAS risk SNPs.
STR	Chromosome and start position of STR loci
SNP_POS	Chromosome and position of SNPs
SNP_ID	Identifier of SNPs
Trait	Related traits of SNPs
PValue	GWAS P-value of SNPs
LD	r² measure of linkage disequilibrium between STR-SNP pairs
	Supplementary Data 7. eSTR identified in this study.
Gene	Identifier of genes
Chrom	Chromosome of STR loci
Str.start	Start position of STR loci
Str.motif	Repeat unit of STR loci
Beta	Effect size of STR loci
Beta.se	Standard error of the effect size of STR loci
Linreg.pval	Linear regression p-value for STR loci
Qval.gene	Adjusted gene-level p-values
Signif.estr	Whether the STR-gene association was significant, one of TRUE or FALSE
	Supplementary Data 8. 3'aSTR identified in this study.
Transcript	Identifier of transcripts
Gene	Identifier of genes
Chrom	Chromosome of STR loci
Str.start	Start position of STR loci
Str.motif	Repeat unit of STR loci
Beta	Effect size of STR loci
Beta.se	Standard error of the effect size of STR loci
Linreg.pval	Linear regression p-value for STR loci
Qval.transcript	Adjusted transcript-level p-values
Signif.astr	Whether the STR-transcript association was significant, one of TRUE or FALSE
	Supplementary Data 9. Rst levels of pSTRs between different populations.
Period	Repeat unit length of STR loci
Comparison	The two superpopulations being compared
Number	The number of STR loci used to implement the comparion
Min	The minimum value of Rst
Max	The maximum value of Rst
Mean	The mean value of Rst
Median	The median of Rst
Sd	The standard deviation of Rst
	Supplementary Data 10. Highly variable pSTRs within superpopulation.
Chrom	Chromosome of STR loci
Start	Start position of STR loci
VarNyuWa	Variance of STR loci in the NyuWa dataset
VarEAS	Variance of STR loci in the EAS superpopulation of the 1KGP dataset
VarSAS	Variance of STR loci in the SAS superpopulation of the 1KGP dataset
VarEUR	Variance of STR loci in the EUR superpopulation of the 1KGP dataset
VarAFR	Variance of STR loci in the AFR superpopulation of the 1KGP dataset
VarAMR	Variance of STR loci in the AMR superpopulation of the1KGP dataset
Gene	Host genes of STR loci
	Supplementary Data 11. STR expansion analysis
Chrom	Chromosome of STR loci
Start	Start position of STR loci
Motif	Repeat unit of loci
Region	Genomic regions of STR loci
Gene	Symbol of the host genes of STR loci
ExpansionScore.NyuWa	Expansion score of STR loci in the NyuWa dataset
ExpansionScore.EAS	Expansion score of STR loci in the EAS superpopulation of the 1KGP dataset
ExpansionScore.SAS	Expansion score of STR loci in the SAS superpopulation of the 1KGP dataset
ExpansionScore.EUR	Expansion score of STR loci in the EUR superpopulation of the 1KGP dataset
ExpansionScore.AMR	Expansion score of STR loci in the AMR superpopulation of the 1KGP dataset
ExpansionScore.AFR	Expansion score of STR loci in the AFR superpopulation of the 1KGP dataset

## Sheet:  S1 (A)
Supplementary Data 1. Information of samples used in this study.
(A) Sample information
Dataset	Sample ID	Super Population	Population	Region	Coverage	Read length
NyuWa	CN000001	EAS	NA	East China	38.3	150
NyuWa	CN000002	EAS	NA	East China	32.75	150
NyuWa	CN000003	EAS	NA	East China	31.19	150
NyuWa	CN000004	EAS	NA	East China	26.83	150
NyuWa	CN000005	EAS	NA	East China	25.61	150
NyuWa	CN000006	EAS	NA	East China	24.72	150
NyuWa	CN000007	EAS	NA	East China	21.45	150
NyuWa	CN000008	EAS	NA	East China	26.97	150
NyuWa	CN000009	EAS	NA	East China	24.64	150
NyuWa	CN000010	EAS	NA	East China	23.53	150
NyuWa	CN000011	EAS	NA	East China	19.4	150
NyuWa	CN000012	EAS	NA	East China	19.7	150
NyuWa	CN000013	EAS	NA	East China	21.88	150
NyuWa	CN000014	EAS	NA	East China	22.12	150
NyuWa	CN000015	EAS	NA	East China	33.63	150
NyuWa	CN000016	EAS	NA	East China	34.31	150
NyuWa	CN000017	EAS	NA	East China	33.86	150
NyuWa	CN000018	EAS	NA	East China	25.71	150
NyuWa	CN000019	EAS	NA	East China	25.46	150
NyuWa	CN000020	EAS	NA	East China	32.34	150
NyuWa	CN000021	EAS	NA	East China	26.32	150
NyuWa	CN000022	EAS	NA	East China	28.55	150
NyuWa	CN000023	EAS	NA	East China	31.25	150
NyuWa	CN000025	EAS	NA	East China	31.11	150
NyuWa	CN000026	EAS	NA	East China	28.35	150
NyuWa	CN000027	EAS	NA	East China	25.24	150
NyuWa	CN000028	EAS	NA	East China	27.3	150
NyuWa	CN000029	EAS	NA	East China	25.51	150
NyuWa	CN000030	EAS	NA	East China	29.99	150
NyuWa	CN000031	EAS	NA	East China	29.83	150
NyuWa	CN000032	EAS	NA	East China	28.08	150
NyuWa	CN000033	EAS	NA	East China	27.64	150
NyuWa	CN000034	EAS	NA	East China	28.79	150
NyuWa	CN000035	EAS	NA	East China	27.59	150
NyuWa	CN000036	EAS	NA	East China	29.17	150
NyuWa	CN000037	EAS	NA	East China	31.91	150
NyuWa	CN000038	EAS	NA	East China	34.32	150
NyuWa	CN000039	EAS	NA	East China	34.52	150
NyuWa	CN000040	EAS	NA	East China	33.14	150
NyuWa	CN000041	EAS	NA	East China	37.12	150
NyuWa	CN000042	EAS	NA	East China	32.5	150
NyuWa	CN000043	EAS	NA	East China	32.59	150
NyuWa	CN000044	EAS	NA	East China	35.46	150
NyuWa	CN000045	EAS	NA	East China	34.59	150
NyuWa	CN000046	EAS	NA	East China	33.47	150
NyuWa	CN000047	EAS	NA	East China	34.58	150
NyuWa	CN000048	EAS	NA	East China	28.97	150
NyuWa	CN000049	EAS	NA	East China	32.38	150
NyuWa	CN000050	EAS	NA	East China	31.79	150
NyuWa	CN000051	EAS	NA	East China	36.27	150
NyuWa	CN000052	EAS	NA	East China	21.71	150
NyuWa	CN000053	EAS	NA	East China	22.81	150
NyuWa	CN000054	EAS	NA	East China	22.29	150
NyuWa	CN000055	EAS	NA	East China	25.55	150
NyuWa	CN000056	EAS	NA	East China	26.88	150
NyuWa	CN000057	EAS	NA	East China	24	150
NyuWa	CN000058	EAS	NA	East China	25.95	150
NyuWa	CN000059	EAS	NA	East China	23.31	150
NyuWa	CN000060	EAS	NA	East China	17.68	150
NyuWa	CN000061	EAS	NA	East China	18.01	150
NyuWa	CN000062	EAS	NA	East China	19.92	150
NyuWa	CN000063	EAS	NA	East China	32.4	150
NyuWa	CN000064	EAS	NA	East China	26.51	150
NyuWa	CN000065	EAS	NA	East China	31.22	150
NyuWa	CN000066	EAS	NA	East China	35.21	150
NyuWa	CN000067	EAS	NA	East China	29.44	150
NyuWa	CN000068	EAS	NA	East China	31.63	150
NyuWa	CN000069	EAS	NA	East China	27.8	150
NyuWa	CN000070	EAS	NA	East China	26.31	150
NyuWa	CN000072	EAS	NA	East China	25.03	150
NyuWa	CN000073	EAS	NA	East China	21.59	150
NyuWa	CN000075	EAS	NA	East China	22.81	150
NyuWa	CN000076	EAS	NA	East China	25.43	150
NyuWa	CN000077	EAS	NA	East China	23.3	150
NyuWa	CN000078	EAS	NA	East China	24.3	150
NyuWa	CN000079	EAS	NA	East China	29.02	150
NyuWa	CN000080	EAS	NA	East China	28.01	150
NyuWa	CN000081	EAS	NA	East China	27.86	150
NyuWa	CN000082	EAS	NA	East China	28.27	150
NyuWa	CN000083	EAS	NA	East China	27.23	150
NyuWa	CN000084	EAS	NA	East China	26.54	150
NyuWa	CN000085	EAS	NA	East China	28.2	150
NyuWa	CN000086	EAS	NA	East China	25.91	150
NyuWa	CN000087	EAS	NA	East China	25.96	150
NyuWa	CN000088	EAS	NA	East China	26.56	150
NyuWa	CN000089	EAS	NA	East China	28.56	150
NyuWa	CN000090	EAS	NA	East China	25.78	150
NyuWa	CN000091	EAS	NA	East China	25.01	150
NyuWa	CN000092	EAS	NA	East China	22.73	150
NyuWa	CN000093	EAS	NA	East China	22.66	150
NyuWa	CN000094	EAS	NA	East China	24.29	150
NyuWa	CN000095	EAS	NA	East China	30.6	150
NyuWa	CN000096	EAS	NA	East China	31.96	150
NyuWa	CN000097	EAS	NA	East China	28.31	150
NyuWa	CN000098	EAS	NA	East China	32.62	150
NyuWa	CN000099	EAS	NA	East China	45.9	150
NyuWa	CN000100	EAS	NA	East China	26.83	150
NyuWa	CN000101	EAS	NA	East China	29.37	150
NyuWa	CN000102	EAS	NA	East China	29.43	150
NyuWa	CN000103	EAS	NA	East China	28.09	150
NyuWa	CN000104	EAS	NA	East China	27.94	150
NyuWa	CN000105	EAS	NA	East China	34.2	150
NyuWa	CN000106	EAS	NA	East China	31.5	150
NyuWa	CN000107	EAS	NA	East China	27.1	150
NyuWa	CN000108	EAS	NA	East China	26.75	150
NyuWa	CN000109	EAS	NA	East China	27.77	150
NyuWa	CN000110	EAS	NA	East China	31.77	150
NyuWa	CN000111	EAS	NA	East China	29.54	150
NyuWa	CN000112	EAS	NA	East China	30.16	150
NyuWa	CN000113	EAS	NA	East China	32.54	150
NyuWa	CN000114	EAS	NA	East China	34.11	150
NyuWa	CN000115	EAS	NA	East China	32.74	150
NyuWa	CN000116	EAS	NA	East China	34.54	150
NyuWa	CN000117	EAS	NA	East China	35.51	150
NyuWa	CN000118	EAS	NA	East China	33.87	150
NyuWa	CN000119	EAS	NA	East China	30.15	150
NyuWa	CN000120	EAS	NA	East China	29.54	150
NyuWa	CN000121	EAS	NA	East China	24.65	150
NyuWa	CN000122	EAS	NA	East China	24.39	150
NyuWa	CN000123	EAS	NA	East China	22.31	150
NyuWa	CN000124	EAS	NA	East China	22.81	150
NyuWa	CN000125	EAS	NA	East China	22.64	150
NyuWa	CN000126	EAS	NA	East China	23.01	150
NyuWa	CN000127	EAS	NA	East China	28.77	150
NyuWa	CN000128	EAS	NA	East China	31.75	150
NyuWa	CN000129	EAS	NA	East China	26.1	150
NyuWa	CN000130	EAS	NA	East China	25.45	150
NyuWa	CN000131	EAS	NA	East China	20.8	150
NyuWa	CN000132	EAS	NA	East China	32.37	150
NyuWa	CN000133	EAS	NA	East China	34.53	150
NyuWa	CN000134	EAS	NA	East China	32.94	150
NyuWa	CN000135	EAS	NA	East China	27.39	150
NyuWa	CN000136	EAS	NA	East China	26.73	150
NyuWa	CN000137	EAS	NA	East China	26.45	150
NyuWa	CN000138	EAS	NA	East China	26.15	150
NyuWa	CN000139	EAS	NA	East China	26.26	150
NyuWa	CN000140	EAS	NA	East China	27.21	150
NyuWa	CN000141	EAS	NA	East China	21.88	150
NyuWa	CN000142	EAS	NA	East China	20.42	150
NyuWa	CN000143	EAS	NA	East China	20.07	150
NyuWa	CN000144	EAS	NA	East China	22.12	150
NyuWa	CN000145	EAS	NA	East China	26.92	150
NyuWa	CN000146	EAS	NA	East China	22.11	150
NyuWa	CN000148	EAS	NA	East China	26.47	150
NyuWa	CN000149	EAS	NA	East China	26.56	150
NyuWa	CN000150	EAS	NA	East China	24.94	150
NyuWa	CN000151	EAS	NA	East China	24.66	150
NyuWa	CN000152	EAS	NA	East China	25.98	150
NyuWa	CN000153	EAS	NA	East China	25.87	150
NyuWa	CN000154	EAS	NA	East China	27.32	150
NyuWa	CN000155	EAS	NA	East China	29.27	150
NyuWa	CN000156	EAS	NA	East China	33.77	150
NyuWa	CN000157	EAS	NA	East China	24.68	150
NyuWa	CN000158	EAS	NA	East China	32.67	150
NyuWa	CN000159	EAS	NA	East China	35.18	150
NyuWa	CN000160	EAS	NA	East China	26.45	150
NyuWa	CN000161	EAS	NA	East China	26.68	150
NyuWa	CN000162	EAS	NA	East China	32.35	150
NyuWa	CN000163	EAS	NA	East China	29.89	150
NyuWa	CN000164	EAS	NA	East China	29.1	150
NyuWa	CN000165	EAS	NA	East China	33.06	150
NyuWa	CN000166	EAS	NA	East China	29.29	150
NyuWa	CN000167	EAS	NA	East China	30.34	150
NyuWa	CN000168	EAS	NA	East China	28.84	150
NyuWa	CN000169	EAS	NA	East China	32.16	150
NyuWa	CN000170	EAS	NA	East China	29.16	150
NyuWa	CN000171	EAS	NA	East China	31.01	150
NyuWa	CN000172	EAS	NA	East China	34.82	150
NyuWa	CN000174	EAS	NA	East China	26.99	150
NyuWa	CN000175	EAS	NA	East China	29.87	150
NyuWa	CN000176	EAS	NA	East China	35.62	150
NyuWa	CN000177	EAS	NA	East China	30.52	150
NyuWa	CN000178	EAS	NA	East China	30.01	150
NyuWa	CN000179	EAS	NA	East China	32.92	150
NyuWa	CN000180	EAS	NA	East China	31.88	150
NyuWa	CN000181	EAS	NA	East China	31.95	150
NyuWa	CN000182	EAS	NA	East China	34.83	150
NyuWa	CN000183	EAS	NA	East China	29.38	150
NyuWa	CN000184	EAS	NA	East China	30.3	150
NyuWa	CN000185	EAS	NA	East China	32.6	150
NyuWa	CN000186	EAS	NA	East China	32.26	150
NyuWa	CN000187	EAS	NA	East China	30.73	150
NyuWa	CN000188	EAS	NA	East China	37.45	150
NyuWa	CN000189	EAS	NA	East China	35.26	150
NyuWa	CN000190	EAS	NA	East China	31.59	150
NyuWa	CN000191	EAS	NA	East China	29.52	150
NyuWa	CN000192	EAS	NA	East China	33.23	150
NyuWa	CN000193	EAS	NA	East China	32.58	150
NyuWa	CN000194	EAS	NA	East China	31.87	150
NyuWa	CN000195	EAS	NA	East China	32.91	150
NyuWa	CN000196	EAS	NA	East China	32.5	150
NyuWa	CN000197	EAS	NA	East China	31.64	150
NyuWa	CN000198	EAS	NA	East China	33.41	150
NyuWa	CN000199	EAS	NA	East China	35.87	150
NyuWa	CN000200	EAS	NA	East China	37.02	150
NyuWa	CN000201	EAS	NA	East China	32.12	150
NyuWa	CN000204	EAS	NA	East China	28.73	150
NyuWa	CN000205	EAS	NA	East China	28.22	150
NyuWa	CN000206	EAS	NA	East China	28.33	150
NyuWa	CN000207	EAS	NA	East China	30.19	150
NyuWa	CN000208	EAS	NA	East China	29.51	150
NyuWa	CN000209	EAS	NA	East China	29.13	150
NyuWa	CN000210	EAS	NA	East China	35.57	150
NyuWa	CN000211	EAS	NA	East China	32.4	150
NyuWa	CN000212	EAS	NA	East China	28.19	150
NyuWa	CN000213	EAS	NA	East China	27.75	150
NyuWa	CN000214	EAS	NA	East China	28.37	150
NyuWa	CN000215	EAS	NA	East China	27.43	150
NyuWa	CN000216	EAS	NA	East China	27.34	150
NyuWa	CN000217	EAS	NA	East China	27.76	150
NyuWa	CN000218	EAS	NA	East China	32.45	150
NyuWa	CN000219	EAS	NA	East China	34.63	150
NyuWa	CN000220	EAS	NA	East China	38.24	150
NyuWa	CN000221	EAS	NA	East China	39.72	150
NyuWa	CN000222	EAS	NA	East China	40.37	150
NyuWa	CN000223	EAS	NA	East China	38.05	150
NyuWa	CN000224	EAS	NA	East China	38.45	150
NyuWa	CN000225	EAS	NA	East China	37.06	150
NyuWa	CN000226	EAS	NA	East China	37.94	150
NyuWa	CN000227	EAS	NA	East China	38.87	150
NyuWa	CN000228	EAS	NA	East China	37.38	150
NyuWa	CN000229	EAS	NA	East China	37.79	150
NyuWa	CN000230	EAS	NA	East China	37.8	150
NyuWa	CN000231	EAS	NA	East China	36.54	150
NyuWa	CN000232	EAS	NA	East China	34.6	150
NyuWa	CN000233	EAS	NA	East China	32.63	150
NyuWa	CN000234	EAS	NA	East China	32.68	150
NyuWa	CN000235	EAS	NA	East China	34.32	150
NyuWa	CN000238	EAS	NA	East China	35.9	150
NyuWa	CN000239	EAS	NA	East China	34.88	150
NyuWa	CN000240	EAS	NA	East China	30.41	150
NyuWa	CN000241	EAS	NA	East China	33.35	150
NyuWa	CN000242	EAS	NA	East China	31.28	150
NyuWa	CN000244	EAS	NA	East China	33.68	150
NyuWa	CN000245	EAS	NA	East China	29.8	150
NyuWa	CN000246	EAS	NA	East China	26.77	150
NyuWa	CN000247	EAS	NA	East China	36.87	150
NyuWa	CN000248	EAS	NA	East China	37.46	150
NyuWa	CN000250	EAS	NA	East China	34.48	150
NyuWa	CN000251	EAS	NA	East China	35.64	150
NyuWa	CN000252	EAS	NA	East China	36.49	150
NyuWa	CN000253	EAS	NA	East China	33.25	150
NyuWa	CN000254	EAS	NA	East China	37.2	150
NyuWa	CN000255	EAS	NA	East China	23.32	150
NyuWa	CN000256	EAS	NA	East China	35.27	150
NyuWa	CN000257	EAS	NA	East China	32.34	150
NyuWa	CN000258	EAS	NA	East China	37.59	150
NyuWa	CN000259	EAS	NA	East China	32.07	150
NyuWa	CN000260	EAS	NA	East China	37.01	150
NyuWa	CN000261	EAS	NA	East China	39.68	150
NyuWa	CN000262	EAS	NA	East China	36.14	150
NyuWa	CN000263	EAS	NA	East China	37.92	150
NyuWa	CN000264	EAS	NA	East China	35.18	150
NyuWa	CN000265	EAS	NA	East China	30.4	150
NyuWa	CN000266	EAS	NA	East China	38.11	150
NyuWa	CN000267	EAS	NA	East China	33.86	150
NyuWa	CN000268	EAS	NA	East China	34.59	150
NyuWa	CN000269	EAS	NA	East China	30.35	150
NyuWa	CN000270	EAS	NA	East China	27.14	150
NyuWa	CN000271	EAS	NA	East China	27.67	150
NyuWa	CN000272	EAS	NA	East China	31.16	150
NyuWa	CN000273	EAS	NA	East China	31.58	150
NyuWa	CN000274	EAS	NA	East China	21.04	150
NyuWa	CN000275	EAS	NA	East China	23.77	150
NyuWa	CN000276	EAS	NA	East China	26.7	150
NyuWa	CN000277	EAS	NA	East China	26.4	150
NyuWa	CN000278	EAS	NA	East China	29.21	150
NyuWa	CN000279	EAS	NA	East China	29.05	150
NyuWa	CN000280	EAS	NA	East China	27.46	150
NyuWa	CN000281	EAS	NA	East China	35.86	150
NyuWa	CN000282	EAS	NA	East China	36.38	150
NyuWa	CN000283	EAS	NA	East China	30.42	150
NyuWa	CN000284	EAS	NA	East China	33.69	150
NyuWa	CN000285	EAS	NA	East China	31.84	150
NyuWa	CN000286	EAS	NA	East China	29.63	150
NyuWa	CN000287	EAS	NA	East China	27.92	150
NyuWa	CN000288	EAS	NA	East China	28.04	150
NyuWa	CN000289	EAS	NA	East China	27.34	150
NyuWa	CN000290	EAS	NA	East China	26.86	150
NyuWa	CN000291	EAS	NA	East China	26.9	150
NyuWa	CN000292	EAS	NA	East China	26.73	150
NyuWa	CN000293	EAS	NA	East China	32.54	150
NyuWa	CN000294	EAS	NA	East China	33.02	150
NyuWa	CN000295	EAS	NA	East China	30.21	150
NyuWa	CN000296	EAS	NA	East China	29.52	150
NyuWa	CN000297	EAS	NA	East China	28.31	150
NyuWa	CN000298	EAS	NA	East China	28.93	150
NyuWa	CN000299	EAS	NA	East China	28.96	150
NyuWa	CN000300	EAS	NA	East China	30.39	150
NyuWa	CN000301	EAS	NA	East China	35.98	150
NyuWa	CN000302	EAS	NA	East China	25.94	150
NyuWa	CN000303	EAS	NA	East China	27.69	150
NyuWa	CN000304	EAS	NA	East China	30.8	150
NyuWa	CN000305	EAS	NA	East China	35.19	150
NyuWa	CN000306	EAS	NA	East China	35.49	150
NyuWa	CN000307	EAS	NA	East China	30.63	150
NyuWa	CN000308	EAS	NA	East China	36.71	150
NyuWa	CN000309	EAS	NA	East China	36.04	150
NyuWa	CN000310	EAS	NA	East China	34.35	150
NyuWa	CN000311	EAS	NA	East China	18.99	150
NyuWa	CN000312	EAS	NA	East China	37.29	150
NyuWa	CN000313	EAS	NA	East China	38.44	150
NyuWa	CN000314	EAS	NA	East China	40.09	150
NyuWa	CN000315	EAS	NA	East China	38.52	150
NyuWa	CN000316	EAS	NA	East China	38.46	150
NyuWa	CN000317	EAS	NA	East China	37.94	150
NyuWa	CN000318	EAS	NA	East China	39.3	150
NyuWa	CN000319	EAS	NA	East China	35.65	150
NyuWa	CN000320	EAS	NA	East China	35.24	150
NyuWa	CN000321	EAS	NA	East China	35.05	150
NyuWa	CN000322	EAS	NA	East China	34.59	150
NyuWa	CN000323	EAS	NA	East China	35.34	150
NyuWa	CN000324	EAS	NA	East China	37.84	150
NyuWa	CN000325	EAS	NA	East China	36.49	150
NyuWa	CN000326	EAS	NA	East China	34.22	150
NyuWa	CN000327	EAS	NA	East China	33.35	150
NyuWa	CN000328	EAS	NA	East China	39.42	150
NyuWa	CN000329	EAS	NA	East China	33.79	150
NyuWa	CN000330	EAS	NA	East China	40.36	150
NyuWa	CN000331	EAS	NA	East China	30.7	150
NyuWa	CN000332	EAS	NA	East China	29.96	150
NyuWa	CN000333	EAS	NA	East China	29	150
NyuWa	CN000334	EAS	NA	East China	32.81	150
NyuWa	CN000335	EAS	NA	East China	30.3	150
NyuWa	CN000336	EAS	NA	East China	30.38	150
NyuWa	CN000337	EAS	NA	East China	32.32	150
NyuWa	CN000338	EAS	NA	East China	31.68	150
NyuWa	CN000339	EAS	NA	East China	36.13	150
NyuWa	CN000340	EAS	NA	East China	28.05	150
NyuWa	CN000341	EAS	NA	East China	31.54	150
NyuWa	CN000342	EAS	NA	East China	34.15	150
NyuWa	CN000343	EAS	NA	East China	37.56	150
NyuWa	CN000344	EAS	NA	East China	34.88	150
NyuWa	CN000345	EAS	NA	East China	31.87	150
NyuWa	CN000346	EAS	NA	East China	28.63	150
NyuWa	CN000347	EAS	NA	East China	27.7	150
NyuWa	CN000348	EAS	NA	East China	27.38	150
NyuWa	CN000349	EAS	NA	East China	27.84	150
NyuWa	CN000350	EAS	NA	East China	29.61	150
NyuWa	CN000351	EAS	NA	East China	28.02	150
NyuWa	CN000352	EAS	NA	East China	34.02	150
NyuWa	CN000353	EAS	NA	East China	33.17	150
NyuWa	CN000354	EAS	NA	East China	30.16	150
NyuWa	CN000355	EAS	NA	East China	29.32	150
NyuWa	CN000356	EAS	NA	East China	28.47	150
NyuWa	CN000357	EAS	NA	East China	28.16	150
NyuWa	CN000358	EAS	NA	East China	28.81	150
NyuWa	CN000359	EAS	NA	East China	28.08	150
NyuWa	CN000360	EAS	NA	East China	33.57	150
NyuWa	CN000361	EAS	NA	East China	35.71	150
NyuWa	CN000362	EAS	NA	East China	36.25	150
NyuWa	CN000363	EAS	NA	East China	37	150
NyuWa	CN000364	EAS	NA	East China	37.42	150
NyuWa	CN000365	EAS	NA	East China	36.82	150
NyuWa	CN000366	EAS	NA	East China	36.41	150
NyuWa	CN000367	EAS	NA	East China	36.65	150
NyuWa	CN000368	EAS	NA	East China	36.61	150
NyuWa	CN000369	EAS	NA	East China	30.6	150
NyuWa	CN000370	EAS	NA	East China	34.98	150
NyuWa	CN000371	EAS	NA	East China	32.9	150
NyuWa	CN000372	EAS	NA	East China	32.57	150
NyuWa	CN000373	EAS	NA	East China	32.75	150
NyuWa	CN000374	EAS	NA	East China	36.06	150
NyuWa	CN000375	EAS	NA	East China	34.34	150
NyuWa	CN000376	EAS	NA	East China	32.32	150
NyuWa	CN000377	EAS	NA	East China	33.4	150
NyuWa	CN000378	EAS	NA	East China	36.65	150
NyuWa	CN000380	EAS	NA	East China	33.82	150
NyuWa	CN000381	EAS	NA	East China	32.89	150
NyuWa	CN000382	EAS	NA	East China	37.82	150
NyuWa	CN000383	EAS	NA	East China	32.5	150
NyuWa	CN000384	EAS	NA	East China	33.46	150
NyuWa	CN000385	EAS	NA	East China	36.55	150
NyuWa	CN000386	EAS	NA	East China	27.68	150
NyuWa	CN000387	EAS	NA	East China	35.44	150
NyuWa	CN000388	EAS	NA	East China	28.81	150
NyuWa	CN000389	EAS	NA	East China	31.72	150
NyuWa	CN000390	EAS	NA	East China	28.81	150
NyuWa	CN000391	EAS	NA	East China	29.65	150
NyuWa	CN000392	EAS	NA	East China	28.02	150
NyuWa	CN000394	EAS	NA	East China	26.41	150
NyuWa	CN000395	EAS	NA	East China	28.5	150
NyuWa	CN000396	EAS	NA	East China	27.78	150
NyuWa	CN000397	EAS	NA	East China	25.17	150
NyuWa	CN000398	EAS	NA	East China	30.88	150
NyuWa	CN000399	EAS	NA	East China	27.1	150
NyuWa	CN000400	EAS	NA	East China	37.58	150
NyuWa	CN000401	EAS	NA	East China	34.54	150
NyuWa	CN000402	EAS	NA	East China	29.58	150
NyuWa	CN000403	EAS	NA	East China	27.39	150
NyuWa	CN000404	EAS	NA	East China	27.43	150
NyuWa	CN000405	EAS	NA	East China	37.29	150
NyuWa	CN000406	EAS	NA	East China	31.28	150
NyuWa	CN000407	EAS	NA	East China	39.6	150
NyuWa	CN000408	EAS	NA	East China	29.39	150
NyuWa	CN000409	EAS	NA	East China	26.56	150
NyuWa	CN000410	EAS	NA	East China	30.82	150
NyuWa	CN000411	EAS	NA	East China	32.85	150
NyuWa	CN000412	EAS	NA	East China	28.9	150
NyuWa	CN000413	EAS	NA	East China	31.13	150
NyuWa	CN000414	EAS	NA	East China	29.65	150
NyuWa	CN000415	EAS	NA	East China	29.1	150
NyuWa	CN000416	EAS	NA	East China	24.73	150
NyuWa	CN000417	EAS	NA	East China	34.21	150
NyuWa	CN000418	EAS	NA	East China	29.76	150
NyuWa	CN000419	EAS	NA	East China	25.39	150
NyuWa	CN000420	EAS	NA	East China	29.52	150
NyuWa	CN000421	EAS	NA	East China	31.13	150
NyuWa	CN000422	EAS	NA	East China	33.73	150
NyuWa	CN000423	EAS	NA	East China	32.12	150
NyuWa	CN000424	EAS	NA	East China	26.26	150
NyuWa	CN000425	EAS	NA	East China	34.99	150
NyuWa	CN000426	EAS	NA	East China	36.85	150
NyuWa	CN000427	EAS	NA	East China	32.19	150
NyuWa	CN000428	EAS	NA	East China	36.05	150
NyuWa	CN000429	EAS	NA	East China	29.68	150
NyuWa	CN000430	EAS	NA	East China	32.57	150
NyuWa	CN000431	EAS	NA	East China	34.67	150
NyuWa	CN000432	EAS	NA	East China	36.14	150
NyuWa	CN000433	EAS	NA	East China	30.96	150
NyuWa	CN000434	EAS	NA	East China	26.19	150
NyuWa	CN000435	EAS	NA	East China	35.15	150
NyuWa	CN000436	EAS	NA	East China	24.89	150
NyuWa	CN000437	EAS	NA	East China	30.2	150
NyuWa	CN000438	EAS	NA	East China	32.56	150
NyuWa	CN000439	EAS	NA	East China	32.25	150
NyuWa	CN000440	EAS	NA	East China	31.15	150
NyuWa	CN000441	EAS	NA	East China	25.58	150
NyuWa	CN000442	EAS	NA	East China	30.19	150
NyuWa	CN000443	EAS	NA	East China	29.99	150
NyuWa	CN000444	EAS	NA	East China	31.01	150
NyuWa	CN000445	EAS	NA	East China	33.74	150
NyuWa	CN000446	EAS	NA	East China	30.27	150
NyuWa	CN000447	EAS	NA	East China	30.66	150
NyuWa	CN000448	EAS	NA	East China	29.05	150
NyuWa	CN000449	EAS	NA	East China	28.27	150
NyuWa	CN000450	EAS	NA	East China	35.88	150
NyuWa	CN000451	EAS	NA	East China	36.06	150
NyuWa	CN000452	EAS	NA	East China	39.86	150
NyuWa	CN000453	EAS	NA	East China	35.26	150
NyuWa	CN000454	EAS	NA	East China	36.65	150
NyuWa	CN000455	EAS	NA	East China	33.12	150
NyuWa	CN000456	EAS	NA	East China	36.76	150
NyuWa	CN000457	EAS	NA	East China	39.53	150
NyuWa	CN000458	EAS	NA	East China	36.81	150
NyuWa	CN000459	EAS	NA	East China	29.67	150
NyuWa	CN000460	EAS	NA	East China	35.78	150
NyuWa	CN000461	EAS	NA	East China	31.82	150
NyuWa	CN000462	EAS	NA	East China	31.21	150
NyuWa	CN000463	EAS	NA	East China	31.98	150
NyuWa	CN000464	EAS	NA	East China	32.04	150
NyuWa	CN000465	EAS	NA	East China	31.65	150
NyuWa	CN000466	EAS	NA	East China	29.77	150
NyuWa	CN000467	EAS	NA	East China	28.15	150
NyuWa	CN000468	EAS	NA	East China	32.94	150
NyuWa	CN000469	EAS	NA	East China	26.95	150
NyuWa	CN000470	EAS	NA	East China	27.2	150
NyuWa	CN000471	EAS	NA	East China	29.1	150
NyuWa	CN000472	EAS	NA	East China	31.44	150
NyuWa	CN000473	EAS	NA	East China	32.1	150
NyuWa	CN000474	EAS	NA	East China	33.62	150
NyuWa	CN000476	EAS	NA	East China	27.68	150
NyuWa	CN000477	EAS	NA	East China	37.95	150
NyuWa	CN000478	EAS	NA	East China	31.82	150
NyuWa	CN000479	EAS	NA	East China	31.21	150
NyuWa	CN000480	EAS	NA	East China	36.04	150
NyuWa	CN000481	EAS	NA	East China	36.75	150
NyuWa	CN000482	EAS	NA	East China	34.68	150
NyuWa	CN000483	EAS	NA	East China	31.16	150
NyuWa	CN000484	EAS	NA	East China	34.37	150
NyuWa	CN000485	EAS	NA	East China	27.86	150
NyuWa	CN000486	EAS	NA	NA	32.58	150
NyuWa	CN000487	EAS	NA	East China	29.89	150
NyuWa	CN000488	EAS	NA	East China	36.6	150
NyuWa	CN000489	EAS	NA	East China	30.97	150
NyuWa	CN000490	EAS	NA	East China	32.23	150
NyuWa	CN000491	EAS	NA	East China	31.45	150
NyuWa	CN000492	EAS	NA	East China	34.95	150
NyuWa	CN000493	EAS	NA	East China	31.95	150
NyuWa	CN000494	EAS	NA	East China	35.35	150
NyuWa	CN000495	EAS	NA	East China	33.23	150
NyuWa	CN000496	EAS	NA	East China	34.77	150
NyuWa	CN000497	EAS	NA	East China	32.4	150
NyuWa	CN000498	EAS	NA	East China	33.12	150
NyuWa	CN000499	EAS	NA	East China	33.99	150
NyuWa	CN000500	EAS	NA	East China	34.56	150
NyuWa	CN000501	EAS	NA	East China	39.81	150
NyuWa	CN000502	EAS	NA	East China	32.42	150
NyuWa	CN000503	EAS	NA	East China	37.94	150
NyuWa	CN000504	EAS	NA	East China	37.43	150
NyuWa	CN000505	EAS	NA	East China	38.79	150
NyuWa	CN000506	EAS	NA	East China	38.44	150
NyuWa	CN000507	EAS	NA	East China	34.41	150
NyuWa	CN000508	EAS	NA	East China	31.61	150
NyuWa	CN000509	EAS	NA	East China	32.21	150
NyuWa	CN000510	EAS	NA	East China	34.64	150
NyuWa	CN000511	EAS	NA	East China	35.76	150
NyuWa	CN000512	EAS	NA	East China	32.25	150
NyuWa	CN000513	EAS	NA	East China	30.35	150
NyuWa	CN000514	EAS	NA	East China	32.43	150
NyuWa	CN000515	EAS	NA	East China	29.25	150
NyuWa	CN000516	EAS	NA	East China	33.35	150
NyuWa	CN000517	EAS	NA	East China	34.16	150
NyuWa	CN000518	EAS	NA	East China	37.19	150
NyuWa	CN000519	EAS	NA	East China	35.81	150
NyuWa	CN000520	EAS	NA	East China	32.55	150
NyuWa	CN000521	EAS	NA	East China	29.1	150
NyuWa	CN000522	EAS	NA	East China	36.31	150
NyuWa	CN000523	EAS	NA	East China	33.95	150
NyuWa	CN000524	EAS	NA	East China	33.78	150
NyuWa	CN000525	EAS	NA	East China	30.78	150
NyuWa	CN000526	EAS	NA	East China	33.95	150
NyuWa	CN000527	EAS	NA	East China	31.45	150
NyuWa	CN000528	EAS	NA	East China	30.44	150
NyuWa	CN000529	EAS	NA	East China	33.29	150
NyuWa	CN000530	EAS	NA	East China	31.52	150
NyuWa	CN000531	EAS	NA	East China	36.64	150
NyuWa	CN000533	EAS	NA	East China	32.95	150
NyuWa	CN000534	EAS	NA	East China	32	150
NyuWa	CN000535	EAS	NA	East China	33.24	150
NyuWa	CN000536	EAS	NA	East China	32.96	150
NyuWa	CN000537	EAS	NA	East China	28.82	150
NyuWa	CN000538	EAS	NA	East China	31.92	150
NyuWa	CN000539	EAS	NA	East China	28.23	150
NyuWa	CN000540	EAS	NA	East China	29.44	150
NyuWa	CN000541	EAS	NA	East China	30.18	150
NyuWa	CN000542	EAS	NA	East China	33.87	150
NyuWa	CN000543	EAS	NA	East China	33.71	150
NyuWa	CN000544	EAS	NA	East China	32.47	150
NyuWa	CN000545	EAS	NA	East China	28.7	150
NyuWa	CN000546	EAS	NA	East China	34.83	150
NyuWa	CN000547	EAS	NA	East China	31.91	150
NyuWa	CN000548	EAS	NA	East China	32.03	150
NyuWa	CN000549	EAS	NA	East China	31.86	150
NyuWa	CN000550	EAS	NA	East China	30.71	150
NyuWa	CN000552	EAS	NA	East China	34.26	150
NyuWa	CN000553	EAS	NA	East China	37.81	150
NyuWa	CN000554	EAS	NA	East China	33.22	150
NyuWa	CN000555	EAS	NA	East China	33.53	150
NyuWa	CN000556	EAS	NA	East China	34.13	150
NyuWa	CN000557	EAS	NA	East China	38.42	150
NyuWa	CN000558	EAS	NA	East China	35.03	150
NyuWa	CN000559	EAS	NA	East China	33.3	150
NyuWa	CN000560	EAS	NA	East China	28.29	150
NyuWa	CN000562	EAS	NA	East China	34.8	150
NyuWa	CN000563	EAS	NA	East China	34.91	150
NyuWa	CN000564	EAS	NA	East China	34.08	150
NyuWa	CN000565	EAS	NA	East China	36.38	150
NyuWa	CN000566	EAS	NA	East China	34.31	150
NyuWa	CN000567	EAS	NA	East China	34.25	150
NyuWa	CN000568	EAS	NA	East China	36.13	150
NyuWa	CN000570	EAS	NA	East China	33.67	150
NyuWa	CN000571	EAS	NA	East China	35.58	150
NyuWa	CN000572	EAS	NA	East China	33.12	150
NyuWa	CN000573	EAS	NA	East China	36.97	150
NyuWa	CN000574	EAS	NA	East China	33.63	150
NyuWa	CN000575	EAS	NA	East China	35.04	150
NyuWa	CN000576	EAS	NA	East China	33.1	150
NyuWa	CN000577	EAS	NA	East China	36.43	150
NyuWa	CN000578	EAS	NA	East China	32.39	150
NyuWa	CN000580	EAS	NA	East China	25.09	150
NyuWa	CN000581	EAS	NA	East China	26.86	150
NyuWa	CN000582	EAS	NA	East China	19.74	150
NyuWa	CN000583	EAS	NA	East China	27.77	150
NyuWa	CN000584	EAS	NA	East China	26.56	150
NyuWa	CN000585	EAS	NA	East China	37.08	150
NyuWa	CN000586	EAS	NA	East China	37.94	150
NyuWa	CN000587	EAS	NA	East China	30.88	150
NyuWa	CN000588	EAS	NA	East China	31.48	150
NyuWa	CN000589	EAS	NA	East China	32.68	150
NyuWa	CN000592	EAS	NA	East China	33.38	150
NyuWa	CN000593	EAS	NA	East China	31.55	150
NyuWa	CN000594	EAS	NA	East China	38.61	150
NyuWa	CN000595	EAS	NA	East China	36.38	150
NyuWa	CN000596	EAS	NA	East China	34.47	150
NyuWa	CN000597	EAS	NA	East China	31.21	150
NyuWa	CN000598	EAS	NA	East China	31.21	150
NyuWa	CN000599	EAS	NA	East China	30.95	150
NyuWa	CN000600	EAS	NA	East China	33.27	150
NyuWa	CN000601	EAS	NA	East China	32.79	150
NyuWa	CN000602	EAS	NA	East China	35.26	150
NyuWa	CN000603	EAS	NA	East China	33.46	150
NyuWa	CN000604	EAS	NA	East China	31.32	150
NyuWa	CN000605	EAS	NA	East China	33.12	150
NyuWa	CN000606	EAS	NA	East China	35.88	150
NyuWa	CN000607	EAS	NA	East China	34.14	150
NyuWa	CN000608	EAS	NA	East China	33.93	150
NyuWa	CN000609	EAS	NA	East China	34.91	150
NyuWa	CN000610	EAS	NA	East China	37.04	150
NyuWa	CN000612	EAS	NA	East China	32.12	150
NyuWa	CN000613	EAS	NA	East China	32.92	150
NyuWa	CN000614	EAS	NA	East China	25.93	150
NyuWa	CN000615	EAS	NA	East China	24.64	150
NyuWa	CN000616	EAS	NA	East China	26.7	150
NyuWa	CN000617	EAS	NA	East China	24.19	150
NyuWa	CN000618	EAS	NA	East China	24.26	150
NyuWa	CN000619	EAS	NA	East China	32.94	150
NyuWa	CN000620	EAS	NA	East China	30.61	150
NyuWa	CN000621	EAS	NA	East China	34.46	150
NyuWa	CN000623	EAS	NA	East China	32.39	150
NyuWa	CN000625	EAS	NA	East China	40.83	150
NyuWa	CN000626	EAS	NA	East China	44.11	150
NyuWa	CN000627	EAS	NA	East China	40.6	150
NyuWa	CN000629	EAS	NA	East China	44.31	150
NyuWa	CN000630	EAS	NA	East China	29.36	150
NyuWa	CN000631	EAS	NA	East China	34.29	150
NyuWa	CN000632	EAS	NA	East China	31.65	150
NyuWa	CN000633	EAS	NA	East China	33.08	150
NyuWa	CN000634	EAS	NA	East China	33.94	150
NyuWa	CN000635	EAS	NA	East China	34.09	150
NyuWa	CN000636	EAS	NA	East China	36.37	150
NyuWa	CN000637	EAS	NA	East China	34.63	150
NyuWa	CN000638	EAS	NA	East China	38.43	150
NyuWa	CN000639	EAS	NA	East China	52.35	150
NyuWa	CN000640	EAS	NA	East China	35.49	150
NyuWa	CN000641	EAS	NA	East China	32.18	150
NyuWa	CN000642	EAS	NA	East China	34.39	150
NyuWa	CN000643	EAS	NA	East China	36.28	150
NyuWa	CN000644	EAS	NA	East China	32.1	150
NyuWa	CN000645	EAS	NA	East China	39.8	150
NyuWa	CN000646	EAS	NA	East China	30.34	150
NyuWa	CN000647	EAS	NA	East China	26.77	150
NyuWa	CN000648	EAS	NA	East China	30.96	150
NyuWa	CN000649	EAS	NA	East China	34.13	150
NyuWa	CN000650	EAS	NA	East China	29.08	150
NyuWa	CN000651	EAS	NA	East China	27.63	150
NyuWa	CN000652	EAS	NA	East China	29.78	150
NyuWa	CN000653	EAS	NA	East China	28.24	150
NyuWa	CN000654	EAS	NA	East China	30.08	150
NyuWa	CN000655	EAS	NA	East China	35.39	150
NyuWa	CN000656	EAS	NA	East China	29.22	150
NyuWa	CN000657	EAS	NA	East China	30.4	150
NyuWa	CN000658	EAS	NA	East China	30.47	150
NyuWa	CN000659	EAS	NA	East China	34.99	150
NyuWa	CN000660	EAS	NA	East China	28.83	150
NyuWa	CN000661	EAS	NA	East China	30.02	150
NyuWa	CN000662	EAS	NA	East China	28.27	150
NyuWa	CN000663	EAS	NA	East China	30.15	150
NyuWa	CN000664	EAS	NA	East China	29.31	150
NyuWa	CN000666	EAS	NA	East China	30.19	150
NyuWa	CN000667	EAS	NA	East China	32.44	150
NyuWa	CN000668	EAS	NA	East China	33.81	150
NyuWa	CN000669	EAS	NA	East China	31.22	150
NyuWa	CN000670	EAS	NA	East China	49.07	150
NyuWa	CN000671	EAS	NA	East China	60.34	150
NyuWa	CN000673	EAS	NA	East China	34.26	150
NyuWa	CN000675	EAS	NA	East China	39.73	150
NyuWa	CN000676	EAS	NA	East China	41	150
NyuWa	CN000677	EAS	NA	East China	37.3	150
NyuWa	CN000678	EAS	NA	East China	30.88	150
NyuWa	CN000679	EAS	NA	East China	35.21	150
NyuWa	CN000681	EAS	NA	East China	32.36	150
NyuWa	CN000682	EAS	NA	East China	37.37	150
NyuWa	CN000683	EAS	NA	East China	31.23	150
NyuWa	CN000684	EAS	NA	East China	30.09	150
NyuWa	CN000685	EAS	NA	East China	36.91	150
NyuWa	CN000686	EAS	NA	East China	35.24	150
NyuWa	CN000687	EAS	NA	East China	34.96	150
NyuWa	CN000688	EAS	NA	East China	29.49	150
NyuWa	CN000689	EAS	NA	East China	30.84	150
NyuWa	CN000690	EAS	NA	East China	31.14	150
NyuWa	CN000691	EAS	NA	East China	27.77	150
NyuWa	CN000693	EAS	NA	East China	33.16	150
NyuWa	CN000694	EAS	NA	East China	31.99	150
NyuWa	CN000695	EAS	NA	East China	37.53	150
NyuWa	CN000696	EAS	NA	East China	34.71	150
NyuWa	CN000697	EAS	NA	East China	33.12	150
NyuWa	CN000698	EAS	NA	East China	33.03	150
NyuWa	CN000699	EAS	NA	East China	34.85	150
NyuWa	CN000700	EAS	NA	East China	31.49	150
NyuWa	CN000701	EAS	NA	East China	30.89	150
NyuWa	CN000702	EAS	NA	East China	31.11	150
NyuWa	CN000703	EAS	NA	East China	25.86	150
NyuWa	CN000704	EAS	NA	East China	29.82	150
NyuWa	CN000705	EAS	NA	East China	30.22	150
NyuWa	CN000706	EAS	NA	East China	31.78	150
NyuWa	CN000707	EAS	NA	East China	31.88	150
NyuWa	CN000708	EAS	NA	East China	31.03	150
NyuWa	CN000709	EAS	NA	East China	34.87	150
NyuWa	CN000710	EAS	NA	East China	36.52	150
NyuWa	CN000713	EAS	NA	East China	24.73	150
NyuWa	CN000715	EAS	NA	East China	26.14	150
NyuWa	CN000716	EAS	NA	East China	27.2	150
NyuWa	CN000717	EAS	NA	East China	25.71	150
NyuWa	CN000718	EAS	NA	East China	25.54	150
NyuWa	CN000719	EAS	NA	East China	25.15	150
NyuWa	CN000720	EAS	NA	East China	27.75	150
NyuWa	CN000721	EAS	NA	East China	29.53	150
NyuWa	CN000722	EAS	NA	East China	28.36	150
NyuWa	CN000723	EAS	NA	East China	30.54	150
NyuWa	CN000724	EAS	NA	East China	32.47	150
NyuWa	CN000725	EAS	NA	East China	29	150
NyuWa	CN000726	EAS	NA	East China	30.2	150
NyuWa	CN000727	EAS	NA	East China	33.48	150
NyuWa	CN000728	EAS	NA	East China	30.69	150
NyuWa	CN000729	EAS	NA	East China	35.92	150
NyuWa	CN000730	EAS	NA	East China	40.33	150
NyuWa	CN000731	EAS	NA	East China	36.17	150
NyuWa	CN000732	EAS	NA	East China	29.16	150
NyuWa	CN000733	EAS	NA	East China	31.8	150
NyuWa	CN000734	EAS	NA	East China	28.22	150
NyuWa	CN000735	EAS	NA	East China	28.75	150
NyuWa	CN000736	EAS	NA	East China	28.54	150
NyuWa	CN000737	EAS	NA	East China	32.28	150
NyuWa	CN000738	EAS	NA	East China	35.61	150
NyuWa	CN000739	EAS	NA	East China	32.57	150
NyuWa	CN000740	EAS	NA	East China	31.84	150
NyuWa	CN000741	EAS	NA	East China	36.35	150
NyuWa	CN000742	EAS	NA	East China	35.26	150
NyuWa	CN000743	EAS	NA	East China	33.01	150
NyuWa	CN000744	EAS	NA	East China	35.48	150
NyuWa	CN000745	EAS	NA	East China	38.48	150
NyuWa	CN000746	EAS	NA	East China	32.61	150
NyuWa	CN000747	EAS	NA	East China	37.1	150
NyuWa	CN000748	EAS	NA	East China	34.83	150
NyuWa	CN000749	EAS	NA	East China	31.16	150
NyuWa	CN000750	EAS	NA	East China	33.79	150
NyuWa	CN000751	EAS	NA	East China	32.6	150
NyuWa	CN000752	EAS	NA	East China	36.94	150
NyuWa	CN000753	EAS	NA	East China	34.43	150
NyuWa	CN000754	EAS	NA	East China	34.12	150
NyuWa	CN000755	EAS	NA	East China	31.07	150
NyuWa	CN000756	EAS	NA	East China	31.05	150
NyuWa	CN000757	EAS	NA	East China	33.05	150
NyuWa	CN000758	EAS	NA	East China	32.44	150
NyuWa	CN000759	EAS	NA	East China	34.25	150
NyuWa	CN000760	EAS	NA	East China	36.32	150
NyuWa	CN000761	EAS	NA	East China	31.65	150
NyuWa	CN000762	EAS	NA	East China	28.82	150
NyuWa	CN000763	EAS	NA	East China	33.48	150
NyuWa	CN000764	EAS	NA	East China	31.8	150
NyuWa	CN000765	EAS	NA	East China	35.39	150
NyuWa	CN000766	EAS	NA	East China	31.24	150
NyuWa	CN000767	EAS	NA	East China	28.64	150
NyuWa	CN000768	EAS	NA	East China	35.65	150
NyuWa	CN000769	EAS	NA	East China	37.31	150
NyuWa	CN000770	EAS	NA	East China	34.09	150
NyuWa	CN000771	EAS	NA	East China	29.01	150
NyuWa	CN000772	EAS	NA	East China	32.46	150
NyuWa	CN000773	EAS	NA	East China	28.21	150
NyuWa	CN000774	EAS	NA	East China	29.8	150
NyuWa	CN000775	EAS	NA	East China	30.24	150
NyuWa	CN000776	EAS	NA	East China	38.23	150
NyuWa	CN000777	EAS	NA	East China	32.33	150
NyuWa	CN000778	EAS	NA	East China	32.43	150
NyuWa	CN000779	EAS	NA	East China	30.15	150
NyuWa	CN000780	EAS	NA	East China	32.72	150
NyuWa	CN000781	EAS	NA	East China	32.85	150
NyuWa	CN000782	EAS	NA	East China	30.17	150
NyuWa	CN000783	EAS	NA	East China	29.55	150
NyuWa	CN000784	EAS	NA	East China	28.1	150
NyuWa	CN000785	EAS	NA	East China	31.07	150
NyuWa	CN000786	EAS	NA	East China	33.34	150
NyuWa	CN000787	EAS	NA	East China	31.35	150
NyuWa	CN000788	EAS	NA	East China	31.71	150
NyuWa	CN000789	EAS	NA	East China	32.48	150
NyuWa	CN000790	EAS	NA	East China	30.49	150
NyuWa	CN000791	EAS	NA	East China	37.33	150
NyuWa	CN000792	EAS	NA	East China	34.95	150
NyuWa	CN000793	EAS	NA	East China	37.96	150
NyuWa	CN000794	EAS	NA	East China	29.5	150
NyuWa	CN000795	EAS	NA	East China	36.53	150
NyuWa	CN000796	EAS	NA	East China	32.52	150
NyuWa	CN000797	EAS	NA	East China	35.46	150
NyuWa	CN000803	EAS	CHN.NyuWa	North China	18.63	150
NyuWa	CN000808	EAS	NA	East China	20.07	150
NyuWa	CN000809	EAS	NA	East China	18.31	150
NyuWa	CN000810	EAS	NA	East China	26.73	150
NyuWa	CN000811	EAS	NA	East China	23.86	150
NyuWa	CN000812	EAS	NA	East China	20.86	150
NyuWa	CN000813	EAS	NA	East China	20.78	150
NyuWa	CN000814	EAS	NA	East China	32.75	150
NyuWa	CN000815	EAS	NA	East China	29.16	150
NyuWa	CN000816	EAS	NA	East China	25.46	150
NyuWa	CN000817	EAS	NA	East China	24.26	150
NyuWa	CN000818	EAS	NA	East China	22.77	150
NyuWa	CN000819	EAS	NA	East China	25.07	150
NyuWa	CN000820	EAS	NA	East China	28.44	150
NyuWa	CN000821	EAS	NA	East China	29.86	150
NyuWa	CN000822	EAS	NA	East China	25.64	150
NyuWa	CN000823	EAS	NA	East China	24.05	150
NyuWa	CN000824	EAS	NA	East China	30.73	150
NyuWa	CN000825	EAS	NA	East China	20.94	150
NyuWa	CN000826	EAS	NA	East China	20.47	150
NyuWa	CN000827	EAS	NA	East China	24.4	150
NyuWa	CN000828	EAS	NA	East China	24.41	150
NyuWa	CN000829	EAS	NA	East China	24.7	150
NyuWa	CN000830	EAS	NA	East China	26.57	150
NyuWa	CN000831	EAS	NA	East China	21.6	150
NyuWa	CN000833	EAS	NA	East China	23.3	150
NyuWa	CN000834	EAS	NA	East China	27.42	150
NyuWa	CN000835	EAS	NA	East China	28.95	150
NyuWa	CN000836	EAS	NA	East China	25.92	150
NyuWa	CN000837	EAS	NA	East China	22.16	150
NyuWa	CN000838	EAS	NA	East China	21.34	150
NyuWa	CN000839	EAS	NA	East China	24.63	150
NyuWa	CN000840	EAS	NA	East China	20.18	150
NyuWa	CN000841	EAS	NA	East China	27.25	150
NyuWa	CN000842	EAS	NA	East China	19.65	150
NyuWa	CN000843	EAS	NA	East China	26.86	150
NyuWa	CN000844	EAS	NA	East China	29.75	150
NyuWa	CN000845	EAS	NA	East China	20.28	150
NyuWa	CN000846	EAS	NA	East China	24.52	150
NyuWa	CN000847	EAS	NA	East China	23.85	150
NyuWa	CN000848	EAS	NA	East China	25.72	150
NyuWa	CN000849	EAS	NA	East China	20.53	150
NyuWa	CN000850	EAS	NA	East China	26.14	150
NyuWa	CN000851	EAS	NA	East China	28.12	150
NyuWa	CN000852	EAS	NA	East China	17.3	150
NyuWa	CN000853	EAS	NA	East China	20.58	150
NyuWa	CN000854	EAS	NA	East China	23.32	150
NyuWa	CN000855	EAS	NA	East China	23.31	150
NyuWa	CN000856	EAS	NA	East China	34.14	150
NyuWa	CN000857	EAS	NA	East China	29.53	150
NyuWa	CN000858	EAS	NA	East China	23.18	150
NyuWa	CN000859	EAS	NA	East China	25.65	150
NyuWa	CN000860	EAS	NA	East China	31.44	150
NyuWa	CN000861	EAS	NA	East China	20.79	150
NyuWa	CN000863	EAS	NA	East China	30.85	150
NyuWa	CN000864	EAS	NA	East China	24.24	150
NyuWa	CN000865	EAS	NA	East China	19.86	150
NyuWa	CN000866	EAS	NA	East China	24.11	150
NyuWa	CN000867	EAS	NA	East China	23.55	150
NyuWa	CN000868	EAS	NA	East China	22.76	150
NyuWa	CN000869	EAS	NA	East China	25.04	150
NyuWa	CN000870	EAS	NA	East China	24.47	150
NyuWa	CN000871	EAS	NA	East China	27.01	150
NyuWa	CN000872	EAS	NA	East China	22.21	150
NyuWa	CN000873	EAS	NA	East China	23.73	150
NyuWa	CN000874	EAS	NA	East China	20.82	150
NyuWa	CN000875	EAS	NA	East China	24.22	150
NyuWa	CN000876	EAS	NA	East China	21.37	150
NyuWa	CN000877	EAS	NA	East China	20.08	150
NyuWa	CN000878	EAS	NA	East China	26.87	150
NyuWa	CN000879	EAS	NA	East China	24.02	150
NyuWa	CN000880	EAS	NA	East China	23.35	150
NyuWa	CN000881	EAS	NA	East China	26.7	150
NyuWa	CN000882	EAS	NA	East China	26.9	150
NyuWa	CN000883	EAS	NA	East China	23.3	150
NyuWa	CN000884	EAS	NA	East China	24.3	150
NyuWa	CN000885	EAS	NA	East China	28.41	150
NyuWa	CN000886	EAS	NA	East China	32.19	150
NyuWa	CN000887	EAS	NA	East China	30.96	150
NyuWa	CN000888	EAS	NA	East China	23.22	150
NyuWa	CN000889	EAS	NA	East China	21.87	150
NyuWa	CN000890	EAS	NA	East China	27.33	150
NyuWa	CN000891	EAS	NA	East China	23.14	150
NyuWa	CN000892	EAS	NA	East China	27.33	150
NyuWa	CN000893	EAS	NA	East China	21.2	150
NyuWa	CN000894	EAS	NA	East China	20.49	150
NyuWa	CN000895	EAS	NA	East China	27.6	150
NyuWa	CN000896	EAS	NA	East China	29.77	150
NyuWa	CN000897	EAS	NA	East China	26.09	150
NyuWa	CN000898	EAS	NA	East China	27.77	150
NyuWa	CN000899	EAS	NA	East China	27.74	150
NyuWa	CN000900	EAS	NA	East China	26.13	150
NyuWa	CN000901	EAS	NA	East China	24.02	150
NyuWa	CN000902	EAS	NA	East China	26	150
NyuWa	CN000903	EAS	NA	East China	26.47	150
NyuWa	CN000904	EAS	NA	East China	26.27	150
NyuWa	CN000905	EAS	NA	East China	20.7	150
NyuWa	CN000906	EAS	NA	East China	21.51	150
NyuWa	CN000907	EAS	NA	East China	23.15	150
NyuWa	CN000908	EAS	NA	East China	28.46	150
NyuWa	CN000909	EAS	NA	East China	23.84	150
NyuWa	CN000910	EAS	NA	East China	21.46	150
NyuWa	CN000911	EAS	NA	East China	19.57	150
NyuWa	CN000912	EAS	NA	East China	23.32	150
NyuWa	CN000913	EAS	NA	East China	28.8	150
NyuWa	CN000980	EAS	CHS.NyuWa	South China	62.3	151
NyuWa	CN000982	EAS	CHS.NyuWa	South China	58.29	151
NyuWa	CN000983	EAS	CHS.NyuWa	South China	82.32	151
NyuWa	CN000984	EAS	CHS.NyuWa	South China	46.26	151
NyuWa	CN000985	EAS	CHS.NyuWa	South China	46.89	151
NyuWa	CN000986	EAS	CHS.NyuWa	South China	50.82	151
NyuWa	CN000987	EAS	CHS.NyuWa	South China	56.49	151
NyuWa	CN000988	EAS	NA	East China	31.84	150
NyuWa	CN000989	EAS	NA	East China	35.2	150
NyuWa	CN000990	EAS	NA	East China	31.88	150
NyuWa	CN000991	EAS	NA	East China	32.52	150
NyuWa	CN000992	EAS	NA	East China	29.61	150
NyuWa	CN000993	EAS	NA	East China	35.74	150
NyuWa	CN000994	EAS	NA	East China	32.42	150
NyuWa	CN000995	EAS	NA	East China	28.85	150
NyuWa	CN000996	EAS	NA	East China	28.37	150
NyuWa	CN000997	EAS	NA	East China	31.19	150
NyuWa	CN000998	EAS	NA	East China	30.38	150
NyuWa	CN000999	EAS	NA	East China	31.49	150
NyuWa	CN001000	EAS	NA	East China	33.46	150
NyuWa	CN001001	EAS	NA	East China	31.8	150
NyuWa	CN001002	EAS	NA	East China	36.62	150
NyuWa	CN001003	EAS	NA	East China	31.71	150
NyuWa	CN001004	EAS	NA	East China	35.69	150
NyuWa	CN001005	EAS	NA	East China	38.7	150
NyuWa	CN001006	EAS	NA	East China	36.5	150
NyuWa	CN001007	EAS	NA	East China	34.25	150
NyuWa	CN001008	EAS	NA	East China	29.09	150
NyuWa	CN001009	EAS	NA	East China	27.67	150
NyuWa	CN001010	EAS	NA	East China	30.19	150
NyuWa	CN001011	EAS	NA	East China	30.33	150
NyuWa	CN001013	EAS	NA	East China	31.29	150
NyuWa	CN001014	EAS	NA	East China	33.24	150
NyuWa	CN001016	EAS	NA	East China	36.67	150
NyuWa	CN001017	EAS	NA	East China	33.1	150
NyuWa	CN001019	EAS	NA	East China	30.23	150
NyuWa	CN001020	EAS	NA	East China	34.76	150
NyuWa	CN001022	EAS	NA	East China	31.98	150
NyuWa	CN001023	EAS	NA	East China	31.76	150
NyuWa	CN001024	EAS	NA	East China	34.22	150
NyuWa	CN001025	EAS	NA	East China	30.77	150
NyuWa	CN001026	EAS	NA	East China	30.55	150
NyuWa	CN001028	EAS	NA	East China	31.4	150
NyuWa	CN001029	EAS	NA	East China	35.06	150
NyuWa	CN001031	EAS	NA	East China	30.88	150
NyuWa	CN001032	EAS	NA	East China	34.94	150
NyuWa	CN001033	EAS	NA	East China	36.15	150
NyuWa	CN001034	EAS	NA	East China	31.86	150
NyuWa	CN001035	EAS	NA	East China	27.43	150
NyuWa	CN001036	EAS	NA	East China	33.58	150
NyuWa	CN001037	EAS	NA	East China	27.95	150
NyuWa	CN001038	EAS	NA	East China	31.98	150
NyuWa	CN001039	EAS	NA	East China	34.36	150
NyuWa	CN001040	EAS	NA	East China	31.97	150
NyuWa	CN001041	EAS	NA	East China	29.7	150
NyuWa	CN001042	EAS	NA	East China	31.52	150
NyuWa	CN001043	EAS	NA	East China	28.1	150
NyuWa	CN001044	EAS	NA	East China	33.12	150
NyuWa	CN001045	EAS	NA	East China	28.79	150
NyuWa	CN001046	EAS	NA	East China	31.27	150
NyuWa	CN001047	EAS	NA	East China	34.97	150
NyuWa	CN001048	EAS	NA	East China	35.47	150
NyuWa	CN001049	EAS	NA	East China	32.07	150
NyuWa	CN001050	EAS	NA	East China	28.75	150
NyuWa	CN001051	EAS	NA	East China	32.19	150
NyuWa	CN001052	EAS	NA	East China	29.81	150
NyuWa	CN001053	EAS	NA	East China	30.68	150
NyuWa	CN001054	EAS	NA	East China	32.29	150
NyuWa	CN001055	EAS	NA	East China	34.59	150
NyuWa	CN001056	EAS	NA	East China	27.52	150
NyuWa	CN001057	EAS	NA	East China	26.52	150
NyuWa	CN001058	EAS	NA	East China	26.12	150
NyuWa	CN001059	EAS	NA	East China	31.1	150
NyuWa	CN001060	EAS	NA	East China	28.16	150
NyuWa	CN001061	EAS	NA	East China	28.16	150
NyuWa	CN001062	EAS	NA	East China	27.98	150
NyuWa	CN001063	EAS	NA	East China	30.46	150
NyuWa	CN001064	EAS	NA	East China	27.91	150
NyuWa	CN001065	EAS	NA	East China	29.54	150
NyuWa	CN001066	EAS	NA	East China	30.92	150
NyuWa	CN001067	EAS	NA	East China	28.66	150
NyuWa	CN001068	EAS	NA	East China	33.11	150
NyuWa	CN001069	EAS	NA	East China	30.43	150
NyuWa	CN001070	EAS	NA	East China	30.9	150
NyuWa	CN001071	EAS	NA	East China	33.95	150
NyuWa	CN001072	EAS	NA	East China	32.11	150
NyuWa	CN001073	EAS	NA	East China	32.35	150
NyuWa	CN001076	EAS	NA	East China	28.07	150
NyuWa	CN001077	EAS	NA	East China	25.3	150
NyuWa	CN001078	EAS	NA	East China	28.72	150
NyuWa	CN001079	EAS	NA	East China	26.05	150
NyuWa	CN001080	EAS	NA	East China	27.68	150
NyuWa	CN001081	EAS	NA	East China	27.93	150
NyuWa	CN001082	EAS	NA	East China	30.13	150
NyuWa	CN001083	EAS	NA	East China	28.65	150
NyuWa	CN001084	EAS	NA	East China	26.42	150
NyuWa	CN001085	EAS	NA	East China	24.76	150
NyuWa	CN001086	EAS	NA	East China	29.84	150
NyuWa	CN001087	EAS	NA	East China	28.55	150
NyuWa	CN001088	EAS	NA	East China	27.59	150
NyuWa	CN001089	EAS	NA	East China	28.44	150
NyuWa	CN001090	EAS	NA	East China	28.93	150
NyuWa	CN001091	EAS	NA	East China	27.46	150
NyuWa	CN001092	EAS	NA	East China	25.49	150
NyuWa	CN001095	EAS	NA	East China	29.71	150
NyuWa	CN001096	EAS	NA	East China	26.35	150
NyuWa	CN001097	EAS	NA	East China	29.22	150
NyuWa	CN001098	EAS	NA	East China	29.92	150
NyuWa	CN001099	EAS	NA	East China	29.28	150
NyuWa	CN001100	EAS	NA	East China	28.09	150
NyuWa	CN001101	EAS	NA	East China	36.43	150
NyuWa	CN001102	EAS	NA	East China	32.16	150
NyuWa	CN001103	EAS	NA	East China	27.72	150
NyuWa	CN001104	EAS	NA	East China	31.42	150
NyuWa	CN001105	EAS	NA	East China	28.6	150
NyuWa	CN001106	EAS	NA	East China	31.03	150
NyuWa	CN001107	EAS	NA	East China	31.21	150
NyuWa	CN001108	EAS	NA	East China	33.98	150
NyuWa	CN001109	EAS	NA	East China	31.77	150
NyuWa	CN001110	EAS	NA	East China	30	150
NyuWa	CN001111	EAS	NA	East China	29.79	150
NyuWa	CN001112	EAS	NA	East China	32.81	150
NyuWa	CN001113	EAS	NA	East China	31.5	150
NyuWa	CN001114	EAS	NA	East China	30.06	150
NyuWa	CN001115	EAS	NA	East China	29.18	150
NyuWa	CN001116	EAS	NA	East China	33.85	150
NyuWa	CN001117	EAS	NA	East China	33.22	150
NyuWa	CN001118	EAS	NA	East China	31.17	150
NyuWa	CN001119	EAS	NA	East China	31.36	150
NyuWa	CN001120	EAS	NA	East China	35.83	150
NyuWa	CN001121	EAS	NA	East China	31.28	150
NyuWa	CN001122	EAS	NA	East China	29.46	150
NyuWa	CN001123	EAS	NA	East China	32.38	150
NyuWa	CN001125	EAS	NA	East China	32.73	150
NyuWa	CN001126	EAS	NA	East China	29.11	150
NyuWa	CN001127	EAS	NA	East China	30.69	150
NyuWa	CN001128	EAS	NA	East China	34.91	150
NyuWa	CN001129	EAS	NA	East China	34.26	150
NyuWa	CN001130	EAS	NA	East China	31.74	150
NyuWa	CN001131	EAS	NA	East China	27.7	150
NyuWa	CN001132	EAS	NA	East China	31.46	150
NyuWa	CN001133	EAS	NA	East China	28.76	150
NyuWa	CN001134	EAS	NA	East China	30.02	150
NyuWa	CN001135	EAS	NA	East China	31.79	150
NyuWa	CN001136	EAS	NA	East China	33.05	150
NyuWa	CN001137	EAS	NA	East China	32.09	150
NyuWa	CN001138	EAS	NA	East China	27.45	150
NyuWa	CN001139	EAS	NA	East China	26.15	150
NyuWa	CN001140	EAS	NA	East China	32.93	150
NyuWa	CN001141	EAS	NA	East China	30.17	150
NyuWa	CN001142	EAS	NA	East China	31.79	150
NyuWa	CN001143	EAS	NA	East China	31.37	150
NyuWa	CN001144	EAS	NA	East China	33.01	150
NyuWa	CN001145	EAS	NA	East China	29.95	150
NyuWa	CN001146	EAS	NA	East China	29.9	150
NyuWa	CN001147	EAS	NA	East China	30.53	150
NyuWa	CN001148	EAS	NA	East China	29.36	150
NyuWa	CN001149	EAS	NA	East China	32.57	150
NyuWa	CN001150	EAS	NA	East China	29.85	150
NyuWa	CN001151	EAS	NA	East China	32.76	150
NyuWa	CN001152	EAS	NA	East China	33.03	150
NyuWa	CN001153	EAS	NA	East China	30.39	150
NyuWa	CN001154	EAS	NA	East China	29.16	150
NyuWa	CN001155	EAS	NA	East China	31.04	150
NyuWa	CN001156	EAS	NA	East China	33.01	150
NyuWa	CN001157	EAS	NA	East China	29.61	150
NyuWa	CN001158	EAS	NA	East China	30.4	150
NyuWa	CN001159	EAS	NA	East China	29.13	150
NyuWa	CN001160	EAS	NA	East China	28.5	150
NyuWa	CN001161	EAS	NA	East China	25.38	150
NyuWa	CN001162	EAS	NA	East China	26.48	150
NyuWa	CN001164	EAS	NA	East China	26.88	150
NyuWa	CN001165	EAS	NA	East China	25.06	150
NyuWa	CN001166	EAS	NA	East China	24	150
NyuWa	CN001167	EAS	NA	East China	32.44	150
NyuWa	CN001168	EAS	NA	East China	35.27	150
NyuWa	CN001170	EAS	NA	East China	27.78	150
NyuWa	CN001171	EAS	NA	East China	29.99	150
NyuWa	CN001172	EAS	NA	East China	31.3	150
NyuWa	CN001173	EAS	NA	East China	29.95	150
NyuWa	CN001174	EAS	NA	East China	27.32	150
NyuWa	CN001175	EAS	NA	East China	17.81	150
NyuWa	CN001177	EAS	NA	East China	30.09	150
NyuWa	CN001178	EAS	NA	East China	30.23	150
NyuWa	CN001179	EAS	NA	East China	26.33	150
NyuWa	CN001180	EAS	NA	East China	26.67	150
NyuWa	CN001181	EAS	NA	East China	24.5	150
NyuWa	CN001182	EAS	NA	East China	27.65	150
NyuWa	CN001183	EAS	NA	East China	26.05	150
NyuWa	CN001184	EAS	NA	East China	31.6	150
NyuWa	CN001185	EAS	NA	East China	36.03	150
NyuWa	CN001186	EAS	NA	East China	32.66	150
NyuWa	CN001187	EAS	NA	East China	33.59	150
NyuWa	CN001188	EAS	CHS.NyuWa	South China	25.16	150
NyuWa	CN001189	EAS	CHS.NyuWa	South China	26.78	150
NyuWa	CN001190	EAS	CHS.NyuWa	South China	24.5	150
NyuWa	CN001191	EAS	CHS.NyuWa	South China	24.54	150
NyuWa	CN001192	EAS	CHS.NyuWa	South China	27.31	150
NyuWa	CN001193	EAS	CHS.NyuWa	South China	24.78	150
NyuWa	CN001194	EAS	CHS.NyuWa	South China	23.48	150
NyuWa	CN001195	EAS	CHS.NyuWa	South China	26.95	150
NyuWa	CN001196	EAS	CHS.NyuWa	South China	24.57	150
NyuWa	CN001197	EAS	CHS.NyuWa	South China	24.06	150
NyuWa	CN001198	EAS	CHS.NyuWa	South China	23.57	150
NyuWa	CN001199	EAS	CHS.NyuWa	South China	29.87	150
NyuWa	CN001200	EAS	CHS.NyuWa	South China	24.98	150
NyuWa	CN001201	EAS	CHS.NyuWa	South China	25	150
NyuWa	CN001202	EAS	CHS.NyuWa	South China	27.16	150
NyuWa	CN001203	EAS	CHS.NyuWa	South China	27	150
NyuWa	CN001204	EAS	CHS.NyuWa	South China	29.36	150
NyuWa	CN001205	EAS	CHS.NyuWa	South China	26.45	150
NyuWa	CN001206	EAS	CHS.NyuWa	South China	25.13	150
NyuWa	CN001207	EAS	CHS.NyuWa	South China	24.19	150
NyuWa	CN001208	EAS	CHS.NyuWa	South China	27.3	150
NyuWa	CN001209	EAS	CHS.NyuWa	South China	26.41	150
NyuWa	CN001210	EAS	CHS.NyuWa	South China	31.59	150
NyuWa	CN001211	EAS	CHS.NyuWa	South China	28.99	150
NyuWa	CN001212	EAS	CHS.NyuWa	South China	27.1	150
NyuWa	CN001213	EAS	CHS.NyuWa	South China	27.8	150
NyuWa	CN001214	EAS	CHS.NyuWa	South China	24.85	150
NyuWa	CN001215	EAS	CHS.NyuWa	South China	34.73	150
NyuWa	CN001216	EAS	CHS.NyuWa	South China	26.75	150
NyuWa	CN001217	EAS	CHS.NyuWa	South China	34.99	150
NyuWa	CN001218	EAS	CHS.NyuWa	South China	25.49	150
NyuWa	CN001219	EAS	CHS.NyuWa	South China	26.31	150
NyuWa	CN001220	EAS	CHS.NyuWa	South China	26.04	150
NyuWa	CN001221	EAS	CHS.NyuWa	South China	25.93	150
NyuWa	CN001222	EAS	CHS.NyuWa	South China	27.69	150
NyuWa	CN001223	EAS	CHS.NyuWa	South China	27.84	150
NyuWa	CN001224	EAS	CHS.NyuWa	South China	26.89	150
NyuWa	CN001225	EAS	CHS.NyuWa	South China	26.17	150
NyuWa	CN001226	EAS	CHS.NyuWa	South China	24.82	150
NyuWa	CN001227	EAS	CHS.NyuWa	South China	24.57	150
NyuWa	CN001228	EAS	CHS.NyuWa	South China	25.41	150
NyuWa	CN001229	EAS	CHS.NyuWa	South China	28.36	150
NyuWa	CN001230	EAS	CHS.NyuWa	South China	24.7	150
NyuWa	CN001231	EAS	CHS.NyuWa	South China	24.86	150
NyuWa	CN001232	EAS	CHS.NyuWa	South China	25.69	150
NyuWa	CN001233	EAS	CHS.NyuWa	South China	23.43	150
NyuWa	CN001234	EAS	CHS.NyuWa	South China	25.32	150
NyuWa	CN001235	EAS	CHS.NyuWa	South China	31.22	150
NyuWa	CN001236	EAS	CHS.NyuWa	South China	27.36	150
NyuWa	CN001237	EAS	CHS.NyuWa	South China	30.64	150
NyuWa	CN001238	EAS	CHS.NyuWa	South China	24.3	150
NyuWa	CN001239	EAS	CHS.NyuWa	South China	24.43	150
NyuWa	CN001240	EAS	CHS.NyuWa	South China	26.24	150
NyuWa	CN001241	EAS	CHS.NyuWa	South China	25.21	150
NyuWa	CN001242	EAS	CHS.NyuWa	South China	26.07	150
NyuWa	CN001243	EAS	CHS.NyuWa	South China	23.76	150
NyuWa	CN001244	EAS	CHS.NyuWa	South China	28.38	150
NyuWa	CN001245	EAS	CHS.NyuWa	South China	28.48	150
NyuWa	CN001246	EAS	CHS.NyuWa	South China	31.49	150
NyuWa	CN001247	EAS	CHS.NyuWa	South China	28.32	150
NyuWa	CN001248	EAS	CHS.NyuWa	South China	28.5	150
NyuWa	CN001249	EAS	CHS.NyuWa	South China	25.32	150
NyuWa	CN001250	EAS	CHS.NyuWa	South China	27.7	150
NyuWa	CN001251	EAS	CHS.NyuWa	South China	26.83	150
NyuWa	CN001252	EAS	CHS.NyuWa	South China	23.08	150
NyuWa	CN001253	EAS	CHS.NyuWa	South China	28.17	150
NyuWa	CN001254	EAS	CHS.NyuWa	South China	24.16	150
NyuWa	CN001255	EAS	CHS.NyuWa	South China	30.18	150
NyuWa	CN001256	EAS	CHS.NyuWa	South China	29.35	150
NyuWa	CN001257	EAS	CHS.NyuWa	South China	33.87	150
NyuWa	CN001258	EAS	CHS.NyuWa	South China	25.18	150
NyuWa	CN001259	EAS	CHS.NyuWa	South China	32.02	150
NyuWa	CN001260	EAS	CHS.NyuWa	South China	25.53	150
NyuWa	CN001261	EAS	CHS.NyuWa	South China	25.03	150
NyuWa	CN001262	EAS	CHS.NyuWa	South China	26.1	150
NyuWa	CN001263	EAS	CHS.NyuWa	South China	30.08	150
NyuWa	CN001264	EAS	CHS.NyuWa	South China	28.01	150
NyuWa	CN001265	EAS	CHS.NyuWa	South China	27.81	150
NyuWa	CN001266	EAS	CHS.NyuWa	South China	29.37	150
NyuWa	CN001267	EAS	CHS.NyuWa	South China	24.69	150
NyuWa	CN001268	EAS	CHS.NyuWa	South China	28.23	150
NyuWa	CN001269	EAS	CHS.NyuWa	South China	29.33	150
NyuWa	CN001270	EAS	CHS.NyuWa	South China	28.46	150
NyuWa	CN001271	EAS	CHS.NyuWa	South China	26.45	150
NyuWa	CN001272	EAS	CHS.NyuWa	South China	24.04	150
NyuWa	CN001273	EAS	CHS.NyuWa	South China	25.07	150
NyuWa	CN001274	EAS	CHS.NyuWa	South China	25.45	150
NyuWa	CN001275	EAS	CHS.NyuWa	South China	30.13	150
NyuWa	CN001276	EAS	CHS.NyuWa	South China	26.52	150
NyuWa	CN001277	EAS	CHS.NyuWa	South China	24.45	150
NyuWa	CN001278	EAS	CHS.NyuWa	South China	27.03	150
NyuWa	CN001279	EAS	CHS.NyuWa	South China	25.5	150
NyuWa	CN001280	EAS	CHS.NyuWa	South China	23.94	150
NyuWa	CN001281	EAS	CHS.NyuWa	South China	24.38	150
NyuWa	CN001282	EAS	CHS.NyuWa	South China	25.86	150
NyuWa	CN001283	EAS	CHS.NyuWa	South China	24.61	150
NyuWa	CN001284	EAS	CHS.NyuWa	South China	35.02	150
NyuWa	CN001285	EAS	CHS.NyuWa	South China	28.23	150
NyuWa	CN001286	EAS	CHS.NyuWa	South China	29.71	150
NyuWa	CN001287	EAS	CHS.NyuWa	South China	31.1	150
NyuWa	CN001288	EAS	CHS.NyuWa	South China	48.17	151
NyuWa	CN001289	EAS	CHS.NyuWa	South China	44.21	151
NyuWa	CN001290	EAS	CHS.NyuWa	South China	35.76	151
NyuWa	CN001291	EAS	CHS.NyuWa	South China	50.98	151
NyuWa	CN001309	EAS	NA	East China	31.63	150
NyuWa	CN001310	EAS	NA	East China	34.02	150
NyuWa	CN001312	EAS	NA	East China	31.04	150
NyuWa	CN001314	EAS	NA	East China	34.17	150
NyuWa	CN001317	EAS	NA	East China	26.79	150
NyuWa	CN001318	EAS	NA	East China	30.55	150
NyuWa	CN001319	EAS	NA	East China	30.96	150
NyuWa	CN001320	EAS	NA	East China	31.08	150
NyuWa	CN001323	EAS	NA	East China	31.52	150
NyuWa	CN001325	EAS	NA	East China	34.22	150
NyuWa	CN001326	EAS	NA	East China	31.81	150
NyuWa	CN001327	EAS	NA	East China	32.43	150
NyuWa	CN001328	EAS	NA	East China	32.88	150
NyuWa	CN001332	EAS	NA	East China	33.36	150
NyuWa	CN001334	EAS	NA	East China	32.68	150
NyuWa	CN001336	EAS	NA	East China	32.84	150
NyuWa	CN001340	EAS	NA	East China	23.93	150
NyuWa	CN001342	EAS	NA	East China	30.95	150
NyuWa	CN001345	EAS	NA	East China	25.54	150
NyuWa	CN001346	EAS	NA	East China	31.69	150
NyuWa	CN001348	EAS	NA	East China	34.35	150
NyuWa	CN001349	EAS	NA	East China	32.54	150
NyuWa	CN001350	EAS	NA	East China	32.86	150
NyuWa	CN001351	EAS	NA	East China	32.43	150
NyuWa	CN001353	EAS	NA	East China	30.77	150
NyuWa	CN001355	EAS	NA	East China	28.16	150
NyuWa	CN001356	EAS	NA	East China	27.2	150
NyuWa	CN001358	EAS	NA	East China	31.84	150
NyuWa	CN001359	EAS	NA	East China	35.42	150
NyuWa	CN001360	EAS	NA	East China	33.02	150
NyuWa	CN001361	EAS	NA	East China	32.04	150
NyuWa	CN001362	EAS	NA	East China	31.81	150
NyuWa	CN001364	EAS	NA	East China	20.38	150
NyuWa	CN001365	EAS	NA	East China	35.41	150
NyuWa	CN001367	EAS	NA	East China	30.2	150
NyuWa	CN001372	EAS	NA	East China	29.11	150
NyuWa	CN001373	EAS	NA	East China	32.09	150
NyuWa	CN001374	EAS	NA	East China	33.37	150
NyuWa	CN001375	EAS	NA	East China	27.45	150
NyuWa	CN001377	EAS	NA	East China	27.82	150
NyuWa	CN001378	EAS	NA	East China	33.4	150
NyuWa	CN001379	EAS	NA	East China	31.48	150
NyuWa	CN001380	EAS	NA	East China	33.49	150
NyuWa	CN001381	EAS	NA	East China	33.87	150
NyuWa	CN001382	EAS	NA	East China	33.06	150
NyuWa	CN001385	EAS	NA	East China	33.47	150
NyuWa	CN001386	EAS	NA	East China	33.67	150
NyuWa	CN001388	EAS	NA	East China	32.81	150
NyuWa	CN001389	EAS	NA	East China	30.09	150
NyuWa	CN001392	EAS	NA	East China	30.72	150
NyuWa	CN001395	EAS	NA	East China	28.27	150
NyuWa	CN001397	EAS	NA	East China	29.34	150
NyuWa	CN001400	EAS	NA	East China	34.59	150
NyuWa	CN001401	EAS	NA	East China	33.12	150
NyuWa	CN001402	EAS	NA	East China	32.71	150
NyuWa	CN001403	EAS	NA	East China	33.81	150
NyuWa	CN001406	EAS	NA	East China	30.15	150
NyuWa	CN001407	EAS	NA	East China	31.64	150
NyuWa	CN001409	EAS	NA	East China	31.3	150
NyuWa	CN001410	EAS	NA	East China	32.77	150
NyuWa	CN001411	EAS	NA	East China	29.39	150
NyuWa	CN001412	EAS	NA	East China	31.11	150
NyuWa	CN001414	EAS	NA	East China	35.1	150
NyuWa	CN001415	EAS	NA	East China	32.01	150
NyuWa	CN001416	EAS	NA	East China	24.72	150
NyuWa	CN001417	EAS	NA	East China	33.37	150
NyuWa	CN001419	EAS	NA	East China	34.46	150
NyuWa	CN001420	EAS	NA	East China	33.21	150
NyuWa	CN001421	EAS	NA	NA	33.48	150
NyuWa	CN001423	EAS	NA	East China	30.41	150
NyuWa	CN001425	EAS	NA	East China	24.56	150
NyuWa	CN001426	EAS	NA	East China	30.46	150
NyuWa	CN001428	EAS	NA	East China	29.68	150
NyuWa	CN001429	EAS	NA	East China	34.65	150
NyuWa	CN001433	EAS	NA	East China	34.08	150
NyuWa	CN001437	EAS	NA	East China	30.25	150
NyuWa	CN001438	EAS	NA	East China	33.15	150
NyuWa	CN001444	EAS	NA	East China	30.55	150
NyuWa	CN001446	EAS	NA	East China	32.18	150
NyuWa	CN001599	EAS	NA	East China	37.88	150
NyuWa	CN001600	EAS	NA	East China	37.72	150
NyuWa	CN001601	EAS	NA	East China	36.38	150
NyuWa	CN001602	EAS	NA	East China	34.13	150
NyuWa	CN001603	EAS	NA	East China	42.35	150
NyuWa	CN001604	EAS	NA	East China	37.93	150
NyuWa	CN001605	EAS	NA	East China	37.3	150
NyuWa	CN001606	EAS	NA	East China	33.37	150
NyuWa	CN001607	EAS	NA	East China	40.83	150
NyuWa	CN001608	EAS	NA	East China	37.2	150
NyuWa	CN001609	EAS	NA	East China	40.6	150
NyuWa	CN001610	EAS	NA	East China	32.68	150
NyuWa	CN001611	EAS	NA	East China	40.13	150
NyuWa	CN001612	EAS	NA	East China	34.32	150
NyuWa	CN001613	EAS	NA	East China	37.39	150
NyuWa	CN001614	EAS	NA	East China	41.02	150
NyuWa	CN001615	EAS	NA	East China	45.14	150
NyuWa	CN001616	EAS	NA	East China	41.26	150
NyuWa	CN001617	EAS	NA	East China	30.88	150
NyuWa	CN001618	EAS	NA	East China	30.38	150
NyuWa	CN001619	EAS	NA	East China	32.17	150
NyuWa	CN001620	EAS	NA	East China	34.35	150
NyuWa	CN001621	EAS	NA	East China	31	150
NyuWa	CN001622	EAS	NA	East China	41.25	150
NyuWa	CN001623	EAS	NA	East China	32.19	150
NyuWa	CN001624	EAS	NA	East China	32.93	150
NyuWa	CN001625	EAS	NA	East China	32.43	150
NyuWa	CN001626	EAS	NA	East China	40.69	150
NyuWa	CN001627	EAS	NA	East China	36.63	150
NyuWa	CN001628	EAS	NA	East China	32.68	150
NyuWa	CN001629	EAS	NA	East China	34.26	150
NyuWa	CN001630	EAS	NA	East China	32.84	150
NyuWa	CN001631	EAS	NA	East China	32.73	150
NyuWa	CN001632	EAS	NA	East China	32.8	150
NyuWa	CN001633	EAS	NA	East China	37.36	150
NyuWa	CN001634	EAS	NA	East China	34.72	150
NyuWa	CN001635	EAS	NA	East China	32.66	150
NyuWa	CN001636	EAS	NA	East China	32.09	150
NyuWa	CN001637	EAS	NA	East China	35.55	150
NyuWa	CN001638	EAS	NA	East China	36.38	150
NyuWa	CN001639	EAS	NA	East China	33.44	150
NyuWa	CN001640	EAS	NA	East China	31.91	150
NyuWa	CN001641	EAS	NA	East China	37.03	150
NyuWa	CN001642	EAS	NA	East China	31.3	150
NyuWa	CN001643	EAS	NA	East China	33.66	150
NyuWa	CN001644	EAS	NA	East China	36.18	150
NyuWa	CN001645	EAS	NA	East China	31.84	150
NyuWa	CN001646	EAS	NA	East China	38.1	150
NyuWa	CN001647	EAS	NA	East China	30.52	150
NyuWa	CN001648	EAS	NA	East China	33.87	150
NyuWa	CN001649	EAS	NA	East China	38.59	150
NyuWa	CN001650	EAS	NA	East China	39.88	150
NyuWa	CN001651	EAS	NA	East China	37.68	150
NyuWa	CN001652	EAS	NA	East China	31.23	150
NyuWa	CN001653	EAS	NA	East China	35.61	150
NyuWa	CN001654	EAS	NA	East China	32.07	150
NyuWa	CN001655	EAS	NA	East China	31.89	150
NyuWa	CN001656	EAS	NA	East China	33.65	150
NyuWa	CN001657	EAS	NA	East China	34.38	150
NyuWa	CN001658	EAS	NA	East China	31.42	150
NyuWa	CN001659	EAS	NA	East China	34.45	150
NyuWa	CN001660	EAS	NA	East China	31.12	150
NyuWa	CN001661	EAS	NA	East China	38.6	150
NyuWa	CN001662	EAS	NA	East China	34.88	150
NyuWa	CN001663	EAS	NA	East China	35.31	150
NyuWa	CN001664	EAS	NA	East China	34.56	150
NyuWa	CN001665	EAS	NA	East China	42.35	150
NyuWa	CN001666	EAS	NA	East China	34.18	150
NyuWa	CN001667	EAS	NA	East China	37.77	150
NyuWa	CN001668	EAS	NA	East China	43.44	150
NyuWa	CN001669	EAS	NA	East China	34.09	150
NyuWa	CN001670	EAS	NA	East China	41.29	150
NyuWa	CN001671	EAS	NA	East China	33.01	150
NyuWa	CN001672	EAS	NA	East China	35.42	150
NyuWa	CN001673	EAS	NA	East China	41.98	150
NyuWa	CN001674	EAS	NA	East China	40.58	150
NyuWa	CN001675	EAS	NA	East China	38.3	150
NyuWa	CN001676	EAS	NA	East China	33.77	150
NyuWa	CN001677	EAS	NA	East China	37.3	150
NyuWa	CN001678	EAS	NA	East China	33.65	150
NyuWa	CN001679	EAS	NA	East China	31.28	150
NyuWa	CN001680	EAS	NA	East China	36.33	150
NyuWa	CN001681	EAS	NA	East China	38.94	150
NyuWa	CN001682	EAS	NA	East China	33.63	150
NyuWa	CN001683	EAS	NA	East China	30.93	150
NyuWa	CN001684	EAS	NA	East China	33.31	150
NyuWa	CN001685	EAS	NA	East China	40.61	150
NyuWa	CN001686	EAS	NA	East China	40.2	150
NyuWa	CN001687	EAS	NA	East China	37.74	150
NyuWa	CN001688	EAS	NA	East China	35	150
NyuWa	CN001689	EAS	NA	East China	39.49	150
NyuWa	CN001690	EAS	NA	East China	37.29	150
NyuWa	CN001691	EAS	NA	East China	40.3	150
NyuWa	CN001692	EAS	NA	East China	39.68	150
NyuWa	CN001693	EAS	NA	East China	36.02	150
NyuWa	CN001695	EAS	NA	East China	30.64	150
NyuWa	CN001696	EAS	NA	East China	39.25	150
NyuWa	CN001697	EAS	NA	East China	42.07	150
NyuWa	CN001698	EAS	NA	East China	33.42	150
NyuWa	CN001699	EAS	NA	East China	37.56	150
NyuWa	CN001700	EAS	NA	East China	31.75	150
NyuWa	CN001701	EAS	NA	East China	33.61	150
NyuWa	CN001702	EAS	NA	East China	32.22	150
NyuWa	CN001703	EAS	NA	East China	38.83	150
NyuWa	CN001704	EAS	NA	East China	35.71	150
NyuWa	CN001705	EAS	NA	East China	34	150
NyuWa	CN001706	EAS	NA	East China	33.52	150
NyuWa	CN001707	EAS	NA	East China	40.4	150
NyuWa	CN001708	EAS	NA	East China	37.49	150
NyuWa	CN001709	EAS	NA	East China	36.61	150
NyuWa	CN001710	EAS	NA	East China	32.62	150
NyuWa	CN001711	EAS	NA	East China	36.31	150
NyuWa	CN001712	EAS	NA	East China	30.08	150
NyuWa	CN001713	EAS	NA	East China	34.09	150
NyuWa	CN001714	EAS	NA	East China	37.7	150
NyuWa	CN001715	EAS	NA	East China	30.92	150
NyuWa	CN001716	EAS	NA	East China	42.22	150
NyuWa	CN001717	EAS	NA	East China	34.92	150
NyuWa	CN001718	EAS	NA	East China	33.11	150
NyuWa	CN001719	EAS	CHS.NyuWa	Southwest China	32.93	150
NyuWa	CN001720	EAS	CHS.NyuWa	Southwest China	28.93	150
NyuWa	CN001721	EAS	CHN.NyuWa	North China	28.94	150
NyuWa	CN001722	EAS	CHN.NyuWa	North China	26.36	150
NyuWa	CN001723	EAS	CHN.NyuWa	North China	35.31	150
NyuWa	CN001724	EAS	CHN.NyuWa	North China	26.15	150
NyuWa	CN001725	EAS	CHN.NyuWa	North China	25.79	150
NyuWa	CN001726	EAS	CHN.NyuWa	North China	29.2	150
NyuWa	CN001727	EAS	CHN.NyuWa	North China	28.23	150
NyuWa	CN001728	EAS	CHN.NyuWa	North China	24.79	150
NyuWa	CN001729	EAS	CHN.NyuWa	North China	25.4	150
NyuWa	CN001730	EAS	CHN.NyuWa	North China	31.53	150
NyuWa	CN001731	EAS	CHN.NyuWa	North China	32.99	150
NyuWa	CN001732	EAS	CHS.NyuWa	Southwest China	29.5	150
NyuWa	CN001733	EAS	CHS.NyuWa	Southwest China	29.61	150
NyuWa	CN001734	EAS	CHS.NyuWa	Southwest China	29.69	150
NyuWa	CN001735	EAS	CHS.NyuWa	Southwest China	29.21	150
NyuWa	CN001736	EAS	CHS.NyuWa	Southwest China	26.42	150
NyuWa	CN001737	EAS	CHS.NyuWa	Southwest China	24.46	150
NyuWa	CN001739	EAS	CHS.NyuWa	Southwest China	25.77	150
NyuWa	CN001740	EAS	CHS.NyuWa	Southwest China	29.21	150
NyuWa	CN001741	EAS	CHS.NyuWa	Southwest China	26.59	150
NyuWa	CN001742	EAS	CHS.NyuWa	Southwest China	28.02	150
NyuWa	CN001743	EAS	CHS.NyuWa	Southwest China	32.67	150
NyuWa	CN001744	EAS	CHS.NyuWa	Southwest China	33.66	150
NyuWa	CN001745	EAS	CHS.NyuWa	Southwest China	34.19	150
NyuWa	CN001746	EAS	CHS.NyuWa	Southwest China	31.81	150
NyuWa	CN001747	EAS	CHN.NyuWa	Northeast China	21.26	150
NyuWa	CN001750	EAS	CHN.NyuWa	Northeast China	27.8	150
NyuWa	CN001753	EAS	CHN.NyuWa	Northeast China	26.34	150
NyuWa	CN001760	EAS	CHN.NyuWa	Northeast China	21.8	150
NyuWa	CN001761	EAS	CHN.NyuWa	Northeast China	21.06	150
NyuWa	CN001763	EAS	CHN.NyuWa	Northeast China	21.17	150
NyuWa	CN001764	EAS	CHN.NyuWa	Northeast China	19.91	150
NyuWa	CN001766	EAS	CHN.NyuWa	Northeast China	21.78	150
NyuWa	CN001769	EAS	CHN.NyuWa	Northeast China	30.48	150
NyuWa	CN001772	EAS	CHN.NyuWa	Northeast China	29.86	150
NyuWa	CN001776	EAS	CHN.NyuWa	Northeast China	34.32	150
NyuWa	CN001779	EAS	CHN.NyuWa	Northeast China	31.65	150
NyuWa	CN001780	EAS	CHN.NyuWa	Northeast China	31.84	150
NyuWa	CN001781	EAS	CHN.NyuWa	Northeast China	29.09	150
NyuWa	CN001782	EAS	CHN.NyuWa	Northeast China	26.6	150
NyuWa	CN001783	EAS	CHS.NyuWa	East China	33.16	150
NyuWa	CN001784	EAS	CHS.NyuWa	East China	35.5	150
NyuWa	CN001785	EAS	CHS.NyuWa	East China	31.01	150
NyuWa	CN001786	EAS	CHS.NyuWa	East China	33.65	150
NyuWa	CN001787	EAS	CHS.NyuWa	East China	31.13	150
NyuWa	CN001788	EAS	CHS.NyuWa	East China	35.44	150
NyuWa	CN001789	EAS	CHS.NyuWa	East China	33.75	150
NyuWa	CN001790	EAS	CHS.NyuWa	East China	31.33	150
NyuWa	CN001791	EAS	CHS.NyuWa	East China	30.78	150
NyuWa	CN001792	EAS	CHS.NyuWa	East China	36.31	150
NyuWa	CN001793	EAS	CHS.NyuWa	East China	33.96	150
NyuWa	CN001794	EAS	CHS.NyuWa	East China	32.4	150
NyuWa	CN001795	EAS	CHS.NyuWa	East China	32.58	150
NyuWa	CN001796	EAS	CHS.NyuWa	East China	35.73	150
NyuWa	CN001797	EAS	CHS.NyuWa	East China	31.95	150
NyuWa	CN001798	EAS	CHS.NyuWa	East China	30.58	150
NyuWa	CN001799	EAS	CHS.NyuWa	East China	32.4	150
NyuWa	CN001800	EAS	CHS.NyuWa	East China	30.12	150
NyuWa	CN001801	EAS	CHS.NyuWa	East China	33.29	150
NyuWa	CN001802	EAS	CHS.NyuWa	East China	29.1	150
NyuWa	CN001803	EAS	CHS.NyuWa	East China	30.75	150
NyuWa	CN001804	EAS	CHS.NyuWa	East China	35.1	150
NyuWa	CN001805	EAS	CHS.NyuWa	East China	36.38	150
NyuWa	CN001806	EAS	CHS.NyuWa	East China	32.45	150
NyuWa	CN001807	EAS	CHS.NyuWa	East China	35.39	150
NyuWa	CN001808	EAS	CHS.NyuWa	East China	40.09	150
NyuWa	CN001809	EAS	CHS.NyuWa	East China	27.98	150
NyuWa	CN001810	EAS	CHS.NyuWa	East China	37.73	150
NyuWa	CN001811	EAS	CHS.NyuWa	East China	33.99	150
NyuWa	CN001812	EAS	CHS.NyuWa	East China	30.21	150
NyuWa	CN001813	EAS	CHS.NyuWa	East China	37.68	150
NyuWa	CN001814	EAS	CHS.NyuWa	East China	33	150
NyuWa	CN001815	EAS	CHS.NyuWa	East China	31.21	150
NyuWa	CN001816	EAS	CHS.NyuWa	East China	37.19	150
NyuWa	CN001817	EAS	CHS.NyuWa	East China	29.76	150
NyuWa	CN001818	EAS	CHS.NyuWa	East China	32.15	150
NyuWa	CN001819	EAS	CHS.NyuWa	East China	29.46	150
NyuWa	CN001820	EAS	CHS.NyuWa	East China	29.86	150
NyuWa	CN001821	EAS	CHS.NyuWa	East China	29.84	150
NyuWa	CN001822	EAS	CHS.NyuWa	East China	41.15	150
NyuWa	CN001823	EAS	CHS.NyuWa	East China	34.87	150
NyuWa	CN001824	EAS	CHS.NyuWa	East China	30.74	150
NyuWa	CN001825	EAS	CHS.NyuWa	East China	27.24	150
NyuWa	CN001826	EAS	CHS.NyuWa	East China	31.79	150
NyuWa	CN001827	EAS	CHS.NyuWa	East China	48.36	150
NyuWa	CN001828	EAS	CHS.NyuWa	East China	46.05	150
NyuWa	CN001829	EAS	CHS.NyuWa	East China	31.85	150
NyuWa	CN001830	EAS	CHS.NyuWa	East China	31	150
NyuWa	CN001831	EAS	CHS.NyuWa	East China	31.18	150
NyuWa	CN001832	EAS	CHS.NyuWa	East China	28.2	150
NyuWa	CN001833	EAS	CHS.NyuWa	East China	29.8	150
NyuWa	CN001834	EAS	CHS.NyuWa	East China	27.28	150
NyuWa	CN001835	EAS	NA	East China	35.1	150
NyuWa	CN001836	EAS	NA	East China	30.42	150
NyuWa	CN001837	EAS	NA	East China	33.94	150
NyuWa	CN001838	EAS	NA	East China	32.17	150
NyuWa	CN001839	EAS	NA	East China	23.14	150
NyuWa	CN001840	EAS	NA	East China	25.9	150
NyuWa	CN001841	EAS	NA	East China	27.05	150
NyuWa	CN001842	EAS	NA	East China	24.36	150
NyuWa	CN001843	EAS	NA	East China	27.81	150
NyuWa	CN001844	EAS	NA	East China	27.15	150
NyuWa	CN001845	EAS	NA	East China	25.62	150
NyuWa	CN001846	EAS	NA	East China	28.56	150
NyuWa	CN001847	EAS	NA	East China	28.71	150
NyuWa	CN001848	EAS	NA	East China	33.18	150
NyuWa	CN001849	EAS	NA	East China	25.88	150
NyuWa	CN001850	EAS	NA	East China	23.15	150
NyuWa	CN001851	EAS	NA	East China	30.3	150
NyuWa	CN001852	EAS	NA	East China	28.84	150
NyuWa	CN001853	EAS	NA	East China	27.27	150
NyuWa	CN001854	EAS	NA	East China	31.29	150
NyuWa	CN001855	EAS	NA	East China	25.23	150
NyuWa	CN001856	EAS	NA	East China	24.13	150
NyuWa	CN001857	EAS	NA	East China	22.88	150
NyuWa	CN001858	EAS	NA	East China	31.83	150
NyuWa	CN001859	EAS	NA	East China	29.05	150
NyuWa	CN001860	EAS	NA	East China	29.12	150
NyuWa	CN001861	EAS	NA	East China	30.55	150
NyuWa	CN001862	EAS	NA	East China	27.31	150
NyuWa	CN001863	EAS	NA	East China	26.89	150
NyuWa	CN001864	EAS	NA	East China	31.24	150
NyuWa	CN001865	EAS	NA	East China	28.31	150
NyuWa	CN001866	EAS	NA	East China	26.27	150
NyuWa	CN001867	EAS	NA	East China	32.6	150
NyuWa	CN001868	EAS	NA	East China	26.18	150
NyuWa	CN001869	EAS	NA	East China	30.1	150
NyuWa	CN001870	EAS	NA	East China	25.46	150
NyuWa	CN001871	EAS	NA	East China	26.36	150
NyuWa	CN001872	EAS	NA	East China	34.06	150
NyuWa	CN001873	EAS	NA	East China	32.3	150
NyuWa	CN001874	EAS	NA	East China	30.44	150
NyuWa	CN001875	EAS	NA	East China	25.06	150
NyuWa	CN001876	EAS	NA	East China	35.65	150
NyuWa	CN001877	EAS	NA	East China	31.74	150
NyuWa	CN001878	EAS	NA	East China	33.29	150
NyuWa	CN001879	EAS	NA	East China	30.08	150
NyuWa	CN001880	EAS	NA	East China	32.86	150
NyuWa	CN001881	EAS	NA	East China	29.78	150
NyuWa	CN001882	EAS	NA	East China	35.69	150
NyuWa	CN001883	EAS	NA	East China	31.35	150
NyuWa	CN001884	EAS	NA	East China	29.19	150
NyuWa	CN001885	EAS	NA	East China	35.33	150
NyuWa	CN001886	EAS	NA	East China	27.93	150
NyuWa	CN001887	EAS	NA	East China	22.56	150
NyuWa	CN001888	EAS	NA	East China	20.19	150
NyuWa	CN001889	EAS	NA	East China	32.21	150
NyuWa	CN001890	EAS	NA	East China	31.8	150
NyuWa	CN001891	EAS	NA	East China	32.36	150
NyuWa	CN001892	EAS	NA	East China	32.23	150
NyuWa	CN001893	EAS	NA	East China	31.03	150
NyuWa	CN001894	EAS	NA	East China	31.52	150
NyuWa	CN001895	EAS	NA	East China	30.96	150
NyuWa	CN001896	EAS	NA	East China	25.02	150
NyuWa	CN001897	EAS	NA	East China	30.71	150
NyuWa	CN001898	EAS	NA	East China	28.99	150
NyuWa	CN001899	EAS	NA	East China	32.22	150
NyuWa	CN001900	EAS	NA	East China	30.54	150
NyuWa	CN001901	EAS	NA	East China	31.21	150
NyuWa	CN001902	EAS	NA	East China	26.47	150
NyuWa	CN001903	EAS	NA	East China	27.52	150
NyuWa	CN001904	EAS	NA	East China	19.73	150
NyuWa	CN001905	EAS	NA	East China	19.81	150
NyuWa	CN001906	EAS	NA	East China	33.48	150
NyuWa	CN001907	EAS	NA	East China	27.67	150
NyuWa	CN001908	EAS	NA	East China	35.95	150
NyuWa	CN001909	EAS	NA	East China	32.81	150
NyuWa	CN001910	EAS	NA	East China	25.83	150
NyuWa	CN001911	EAS	NA	East China	29.56	150
NyuWa	CN001913	EAS	NA	East China	29.55	150
NyuWa	CN001914	EAS	NA	East China	31.15	150
NyuWa	CN001915	EAS	NA	East China	25.84	150
NyuWa	CN001916	EAS	NA	East China	23.41	150
NyuWa	CN001917	EAS	NA	East China	32.86	150
NyuWa	CN001918	EAS	NA	East China	29.31	150
NyuWa	CN001919	EAS	NA	East China	34.43	150
NyuWa	CN001920	EAS	NA	East China	29.09	150
NyuWa	CN001921	EAS	NA	East China	26.96	150
NyuWa	CN001922	EAS	NA	East China	27.87	150
NyuWa	CN001923	EAS	NA	East China	28.12	150
NyuWa	CN001924	EAS	NA	East China	31.12	150
NyuWa	CN001925	EAS	NA	East China	34.07	150
NyuWa	CN001926	EAS	NA	East China	30.51	150
NyuWa	CN001927	EAS	NA	East China	31.87	150
NyuWa	CN001928	EAS	NA	East China	29.79	150
NyuWa	CN001929	EAS	NA	East China	35.34	150
NyuWa	CN001930	EAS	NA	East China	30.62	150
NyuWa	CN001931	EAS	NA	East China	28.81	150
NyuWa	CN001932	EAS	NA	East China	31.62	150
NyuWa	CN001933	EAS	NA	East China	28.98	150
NyuWa	CN001934	EAS	NA	East China	33.7	150
NyuWa	CN001935	EAS	NA	East China	27.56	150
NyuWa	CN001936	EAS	NA	East China	32.12	150
NyuWa	CN001937	EAS	NA	East China	36.42	150
NyuWa	CN001938	EAS	NA	East China	30.77	150
NyuWa	CN001939	EAS	NA	East China	28.72	150
NyuWa	CN001940	EAS	NA	East China	32.92	150
NyuWa	CN001941	EAS	NA	East China	28.44	150
NyuWa	CN001942	EAS	NA	East China	28.4	150
NyuWa	CN001943	EAS	NA	East China	32.8	150
NyuWa	CN001944	EAS	NA	East China	31.12	150
NyuWa	CN001945	EAS	NA	East China	33.05	150
NyuWa	CN001946	EAS	NA	East China	30.06	150
NyuWa	CN001947	EAS	NA	East China	29.22	150
NyuWa	CN001948	EAS	NA	East China	28.65	150
NyuWa	CN001949	EAS	NA	East China	32.56	150
NyuWa	CN001950	EAS	NA	East China	30.96	150
NyuWa	CN001951	EAS	NA	East China	26.95	150
NyuWa	CN001952	EAS	NA	East China	28.06	150
NyuWa	CN001953	EAS	NA	East China	26.84	150
NyuWa	CN001954	EAS	NA	East China	35.07	150
NyuWa	CN001955	EAS	NA	East China	32.56	150
NyuWa	CN001956	EAS	NA	East China	24.09	150
NyuWa	CN001958	EAS	NA	East China	22.41	150
NyuWa	CN001959	EAS	NA	East China	33.66	150
NyuWa	CN001960	EAS	NA	East China	30.48	150
NyuWa	CN001961	EAS	NA	East China	36.2	150
NyuWa	CN001962	EAS	NA	East China	33.01	150
NyuWa	CN001963	EAS	NA	East China	25.48	150
NyuWa	CN001964	EAS	NA	East China	30.27	150
NyuWa	CN001965	EAS	NA	East China	28.38	150
NyuWa	CN001966	EAS	NA	East China	29.93	150
NyuWa	CN001967	EAS	NA	East China	33.31	150
NyuWa	CN001968	EAS	NA	East China	32.02	150
NyuWa	CN001969	EAS	NA	East China	31.1	150
NyuWa	CN001970	EAS	NA	East China	22.2	150
NyuWa	CN001971	EAS	NA	East China	24.69	150
NyuWa	CN001972	EAS	NA	East China	32.2	150
NyuWa	CN001973	EAS	NA	East China	28.31	150
NyuWa	CN001974	EAS	NA	East China	33.19	150
NyuWa	CN001975	EAS	NA	East China	34.31	150
NyuWa	CN001976	EAS	NA	East China	32.92	150
NyuWa	CN001977	EAS	NA	East China	37.66	150
NyuWa	CN001978	EAS	NA	East China	29.35	150
NyuWa	CN001979	EAS	NA	East China	30.6	150
NyuWa	CN001980	EAS	NA	East China	31.16	150
NyuWa	CN001981	EAS	NA	East China	29.17	150
NyuWa	CN001982	EAS	NA	East China	29.15	150
NyuWa	CN001983	EAS	NA	East China	34.5	150
NyuWa	CN001984	EAS	NA	East China	26.72	150
NyuWa	CN001985	EAS	NA	East China	31.31	150
NyuWa	CN001986	EAS	NA	East China	36.41	150
NyuWa	CN001987	EAS	NA	East China	34.75	150
NyuWa	CN001988	EAS	NA	East China	36.35	150
NyuWa	CN001989	EAS	NA	East China	36.43	150
NyuWa	CN001990	EAS	NA	East China	36.34	150
NyuWa	CN001991	EAS	NA	East China	36.13	150
NyuWa	CN001992	EAS	NA	East China	34.95	150
NyuWa	CN001993	EAS	NA	East China	30.58	150
NyuWa	CN001994	EAS	NA	East China	27.63	150
NyuWa	CN001995	EAS	NA	East China	33.27	150
NyuWa	CN001996	EAS	NA	East China	29.55	150
NyuWa	CN001997	EAS	NA	East China	26.86	150
NyuWa	CN001998	EAS	NA	East China	31.07	150
NyuWa	CN001999	EAS	NA	East China	28.82	150
NyuWa	CN002000	EAS	NA	East China	30.23	150
NyuWa	CN002001	EAS	NA	East China	33.01	150
NyuWa	CN002002	EAS	NA	East China	30.49	150
NyuWa	CN002003	EAS	NA	East China	36.63	150
NyuWa	CN002004	EAS	NA	East China	28.02	150
NyuWa	CN002005	EAS	NA	East China	29.72	150
NyuWa	CN002006	EAS	NA	East China	31.55	150
NyuWa	CN002007	EAS	NA	East China	21.76	150
NyuWa	CN002008	EAS	NA	East China	26.45	150
NyuWa	CN002009	EAS	NA	East China	32.51	150
NyuWa	CN002010	EAS	NA	East China	28.39	150
NyuWa	CN002012	EAS	NA	East China	28.71	150
NyuWa	CN002013	EAS	NA	East China	34.12	150
NyuWa	CN002014	EAS	NA	East China	33.24	150
NyuWa	CN002015	EAS	NA	East China	29.73	150
NyuWa	CN002016	EAS	NA	East China	30.27	150
NyuWa	CN002017	EAS	NA	East China	27.1	150
NyuWa	CN002018	EAS	NA	East China	30.67	150
NyuWa	CN002019	EAS	NA	East China	30.15	150
NyuWa	CN002020	EAS	NA	East China	30.46	150
NyuWa	CN002021	EAS	NA	East China	40.47	150
NyuWa	CN002022	EAS	NA	East China	33.76	150
NyuWa	CN002023	EAS	NA	East China	29.7	150
NyuWa	CN002024	EAS	NA	East China	30.01	150
NyuWa	CN002025	EAS	NA	East China	27.05	150
NyuWa	CN002026	EAS	NA	East China	30.19	150
NyuWa	CN002027	EAS	NA	East China	28.56	150
NyuWa	CN002028	EAS	NA	East China	31.98	150
NyuWa	CN002029	EAS	NA	East China	35.93	150
NyuWa	CN002030	EAS	NA	East China	23.04	150
NyuWa	CN002031	EAS	NA	East China	27.34	150
NyuWa	CN002032	EAS	NA	East China	31.84	150
NyuWa	CN002033	EAS	NA	East China	29.26	150
NyuWa	CN002034	EAS	NA	East China	31.55	150
NyuWa	CN002035	EAS	NA	East China	36.34	150
NyuWa	CN002036	EAS	NA	East China	26.35	150
NyuWa	CN002037	EAS	NA	East China	27.15	150
NyuWa	CN002038	EAS	NA	East China	32.52	150
NyuWa	CN002039	EAS	NA	East China	27.73	150
NyuWa	CN002040	EAS	NA	East China	35.68	150
NyuWa	CN002041	EAS	NA	East China	33.88	150
NyuWa	CN002042	EAS	NA	East China	30.3	150
NyuWa	CN002043	EAS	NA	East China	34.69	150
NyuWa	CN002044	EAS	NA	East China	33.36	150
NyuWa	CN002045	EAS	NA	East China	32.9	150
NyuWa	CN002046	EAS	NA	East China	25.7	150
NyuWa	CN002047	EAS	NA	East China	36.33	150
NyuWa	CN002048	EAS	NA	East China	35.86	150
NyuWa	CN002049	EAS	NA	East China	34.34	150
NyuWa	CN002050	EAS	NA	East China	30.32	150
NyuWa	CN002051	EAS	NA	East China	29.92	150
NyuWa	CN002052	EAS	NA	East China	31.77	150
NyuWa	CN002053	EAS	NA	East China	28.23	150
NyuWa	CN002054	EAS	NA	East China	33.09	150
NyuWa	CN002055	EAS	NA	East China	31.38	150
NyuWa	CN002056	EAS	NA	East China	51.18	150
NyuWa	CN002057	EAS	NA	East China	36.15	150
NyuWa	CN002058	EAS	NA	East China	34.51	150
NyuWa	CN002059	EAS	NA	East China	30.97	150
NyuWa	CN002060	EAS	NA	East China	24.58	150
NyuWa	CN002061	EAS	NA	East China	34.21	150
NyuWa	CN002062	EAS	NA	East China	41.03	150
NyuWa	CN002063	EAS	NA	East China	29.46	150
NyuWa	CN002064	EAS	NA	East China	39.36	150
NyuWa	CN002065	EAS	NA	East China	32.14	150
NyuWa	CN002066	EAS	NA	East China	28.18	150
NyuWa	CN002067	EAS	NA	East China	34.19	150
NyuWa	CN002068	EAS	NA	East China	35.13	150
NyuWa	CN002069	EAS	NA	East China	35.03	150
NyuWa	CN002070	EAS	NA	East China	23.04	150
NyuWa	CN002071	EAS	NA	East China	31.75	150
NyuWa	CN002072	EAS	NA	East China	28.82	150
NyuWa	CN002073	EAS	NA	East China	33.96	150
NyuWa	CN002074	EAS	NA	East China	32.2	150
NyuWa	CN002075	EAS	NA	East China	31.05	150
NyuWa	CN002076	EAS	NA	East China	30.63	150
NyuWa	CN002077	EAS	NA	East China	36.03	150
NyuWa	CN002078	EAS	NA	East China	30.46	150
NyuWa	CN002079	EAS	NA	East China	46.27	150
NyuWa	CN002080	EAS	NA	East China	24.23	150
NyuWa	CN002081	EAS	NA	East China	35.91	150
NyuWa	CN002082	EAS	NA	East China	32.93	150
NyuWa	CN002083	EAS	NA	East China	30.08	150
NyuWa	CN002084	EAS	NA	East China	32.86	150
NyuWa	CN002085	EAS	NA	East China	26.02	150
NyuWa	CN002086	EAS	NA	East China	22.64	150
NyuWa	CN002087	EAS	NA	East China	27.02	150
NyuWa	CN002088	EAS	NA	East China	30.58	150
NyuWa	CN002089	EAS	NA	East China	28.72	150
NyuWa	CN002090	EAS	NA	East China	28.33	150
NyuWa	CN002091	EAS	NA	East China	28.27	150
NyuWa	CN002092	EAS	NA	East China	32.9	150
NyuWa	CN002093	EAS	NA	East China	28.37	150
NyuWa	CN002094	EAS	NA	East China	25.48	150
NyuWa	CN002095	EAS	NA	East China	29.77	150
NyuWa	CN002096	EAS	NA	East China	35.88	150
NyuWa	CN002097	EAS	NA	East China	33.69	150
NyuWa	CN002098	EAS	NA	East China	30.04	150
NyuWa	CN002099	EAS	NA	East China	30.51	150
NyuWa	CN002100	EAS	NA	East China	32.82	150
NyuWa	CN002101	EAS	NA	East China	31.4	150
NyuWa	CN002102	EAS	NA	East China	30.4	150
NyuWa	CN002103	EAS	CHS.NyuWa	East China	31.58	150
NyuWa	CN002106	EAS	CHS.NyuWa	East China	32.71	150
NyuWa	CN002107	EAS	CHS.NyuWa	East China	33.36	150
NyuWa	CN002108	EAS	CHS.NyuWa	East China	31.59	150
NyuWa	CN002109	EAS	CHS.NyuWa	East China	29.07	150
NyuWa	CN002110	EAS	CHS.NyuWa	East China	31.03	150
NyuWa	CN002111	EAS	CHS.NyuWa	East China	28.56	150
NyuWa	CN002112	EAS	CHS.NyuWa	East China	29.93	150
NyuWa	CN002113	EAS	CHS.NyuWa	East China	32.93	150
NyuWa	CN002114	EAS	CHS.NyuWa	East China	27.53	150
NyuWa	CN002115	EAS	CHS.NyuWa	East China	33.25	150
NyuWa	CN002116	EAS	CHS.NyuWa	East China	34.46	150
NyuWa	CN002117	EAS	CHS.NyuWa	East China	31.94	150
NyuWa	CN002118	EAS	CHS.NyuWa	East China	30.76	150
NyuWa	CN002119	EAS	CHS.NyuWa	East China	29.25	150
NyuWa	CN002120	EAS	CHS.NyuWa	East China	35.59	150
NyuWa	CN002121	EAS	CHS.NyuWa	East China	30.81	150
NyuWa	CN002122	EAS	CHS.NyuWa	East China	29.64	150
NyuWa	CN002123	EAS	CHS.NyuWa	East China	28.62	150
NyuWa	CN002124	EAS	CHS.NyuWa	East China	32.54	150
NyuWa	CN002125	EAS	CHS.NyuWa	East China	29.32	150
NyuWa	CN002126	EAS	CHS.NyuWa	East China	27.94	150
NyuWa	CN002127	EAS	CHS.NyuWa	East China	31.26	150
NyuWa	CN002128	EAS	CHS.NyuWa	East China	30.78	150
NyuWa	CN002129	EAS	CHS.NyuWa	East China	33.72	150
NyuWa	CN002131	EAS	CHS.NyuWa	East China	27.2	150
NyuWa	CN002132	EAS	CHS.NyuWa	East China	29.47	150
NyuWa	CN002133	EAS	CHS.NyuWa	East China	32.25	150
NyuWa	CN002134	EAS	CHS.NyuWa	East China	29.67	150
NyuWa	CN002135	EAS	CHS.NyuWa	East China	26.73	150
NyuWa	CN002136	EAS	CHS.NyuWa	East China	28.81	150
NyuWa	CN002137	EAS	CHS.NyuWa	East China	29.33	150
NyuWa	CN002138	EAS	CHS.NyuWa	East China	33.86	150
NyuWa	CN002139	EAS	CHS.NyuWa	East China	29.97	150
NyuWa	CN002140	EAS	CHS.NyuWa	East China	30.91	150
NyuWa	CN002141	EAS	CHS.NyuWa	East China	35.42	150
NyuWa	CN002142	EAS	CHS.NyuWa	East China	31.15	150
NyuWa	CN002143	EAS	CHS.NyuWa	East China	33.09	150
NyuWa	CN002144	EAS	CHS.NyuWa	East China	30.14	150
NyuWa	CN002145	EAS	CHS.NyuWa	East China	32.05	150
NyuWa	CN002146	EAS	CHS.NyuWa	East China	32.92	150
NyuWa	CN002147	EAS	CHS.NyuWa	East China	32.16	150
NyuWa	CN002148	EAS	CHS.NyuWa	East China	33.75	150
NyuWa	CN002149	EAS	CHS.NyuWa	East China	31.53	150
NyuWa	CN002150	EAS	CHS.NyuWa	East China	36.17	150
NyuWa	CN002151	EAS	CHS.NyuWa	East China	31.16	150
NyuWa	CN002152	EAS	CHS.NyuWa	East China	31.88	150
NyuWa	CN002153	EAS	CHS.NyuWa	East China	34.68	150
NyuWa	CN002154	EAS	CHS.NyuWa	East China	33.47	150
NyuWa	CN002155	EAS	CHS.NyuWa	East China	31.9	150
NyuWa	CN002156	EAS	CHS.NyuWa	South China	22.48	150
NyuWa	CN002157	EAS	NA	East China	30.5	150
NyuWa	CN002158	EAS	NA	East China	33.44	150
NyuWa	CN002159	EAS	NA	East China	40.08	150
NyuWa	CN002160	EAS	NA	East China	28.7	150
NyuWa	CN002161	EAS	NA	East China	33.35	150
NyuWa	CN002162	EAS	CHN.NyuWa	North China	41.1	150
NyuWa	CN002163	EAS	CHN.NyuWa	North China	30.76	150
NyuWa	CN002164	EAS	CHN.NyuWa	North China	29.58	150
NyuWa	CN002165	EAS	CHN.NyuWa	North China	32.3	150
NyuWa	CN002166	EAS	CHN.NyuWa	North China	29.94	150
NyuWa	CN002167	EAS	NA	East China	30.46	150
NyuWa	CN002168	EAS	NA	East China	34.18	150
NyuWa	CN002169	EAS	NA	East China	27.68	150
NyuWa	CN002170	EAS	NA	East China	34.23	150
NyuWa	CN002171	EAS	NA	East China	33.21	150
NyuWa	CN002172	EAS	CHS.NyuWa	South China	31.99	150
NyuWa	CN002173	EAS	CHS.NyuWa	South China	36.39	150
NyuWa	CN002174	EAS	NA	East China	34.64	150
NyuWa	CN002175	EAS	NA	East China	34.01	150
NyuWa	CN002176	EAS	NA	East China	30.24	150
NyuWa	CN002177	EAS	NA	East China	33.01	150
NyuWa	CN002178	EAS	NA	East China	32.32	150
NyuWa	CN002179	EAS	NA	East China	32.64	150
NyuWa	CN002180	EAS	NA	East China	30.54	150
NyuWa	CN002181	EAS	CHS.NyuWa	South China	37.84	150
NyuWa	CN002182	EAS	CHS.NyuWa	South China	34.76	150
NyuWa	CN002183	EAS	CHS.NyuWa	South China	30.78	150
NyuWa	CN002184	EAS	NA	East China	27.34	150
NyuWa	CN002185	EAS	NA	East China	33.79	150
NyuWa	CN002186	EAS	NA	East China	33.68	150
NyuWa	CN002187	EAS	NA	East China	28.17	150
NyuWa	CN002188	EAS	CHN.NyuWa	North China	31.42	150
NyuWa	CN002189	EAS	CHN.NyuWa	North China	34.3	150
NyuWa	CN002190	EAS	CHN.NyuWa	North China	30.14	150
NyuWa	CN002191	EAS	CHN.NyuWa	North China	30.73	150
NyuWa	CN002192	EAS	CHN.NyuWa	North China	28.31	150
NyuWa	CN002193	EAS	CHN.NyuWa	North China	31.18	150
NyuWa	CN002194	EAS	NA	East China	36.53	150
NyuWa	CN002195	EAS	NA	East China	29.18	150
NyuWa	CN002196	EAS	NA	East China	44.57	150
NyuWa	CN002197	EAS	NA	East China	25.79	150
NyuWa	CN002198	EAS	NA	East China	28.43	150
NyuWa	CN002199	EAS	NA	East China	26.88	150
NyuWa	CN002200	EAS	NA	East China	26.92	150
NyuWa	CN002213	EAS	CHN.NyuWa	North China	28.77	150
NyuWa	CN002214	EAS	CHN.NyuWa	North China	33.77	150
NyuWa	CN002215	EAS	CHN.NyuWa	North China	28.75	150
NyuWa	CN002216	EAS	CHN.NyuWa	North China	30.69	150
NyuWa	CN002217	EAS	CHN.NyuWa	North China	29.95	150
NyuWa	CN002218	EAS	CHN.NyuWa	North China	32.87	150
NyuWa	CN002219	EAS	CHN.NyuWa	East China	30.2	150
NyuWa	CN002220	EAS	CHN.NyuWa	East China	29.12	150
NyuWa	CN002221	EAS	CHN.NyuWa	East China	28.39	150
NyuWa	CN002222	EAS	CHN.NyuWa	East China	31.48	150
NyuWa	CN002223	EAS	CHS.NyuWa	Central China	29.88	150
NyuWa	CN002224	EAS	CHS.NyuWa	Central China	29.09	150
NyuWa	CN002225	EAS	CHS.NyuWa	Central China	28.26	150
NyuWa	CN002226	EAS	CHS.NyuWa	Central China	31.76	150
NyuWa	CN002227	EAS	CHS.NyuWa	Central China	28.84	150
NyuWa	CN002228	EAS	CHS.NyuWa	Central China	28.59	150
NyuWa	CN002229	EAS	NA	East China	34.21	150
NyuWa	CN002230	EAS	CHN.NyuWa	North China	31.18	150
NyuWa	CN002231	EAS	NA	East China	29.98	150
NyuWa	CN002232	EAS	NA	East China	30.31	150
NyuWa	CN002233	EAS	NA	East China	28.74	150
NyuWa	CN002234	EAS	NA	East China	33.47	150
NyuWa	CN002235	EAS	NA	East China	32.96	150
NyuWa	CN002236	EAS	NA	East China	30.92	150
NyuWa	CN002237	EAS	NA	East China	26.53	150
NyuWa	CN002238	EAS	NA	East China	29.63	150
NyuWa	CN002239	EAS	NA	East China	24.88	150
NyuWa	CN002240	EAS	NA	East China	29.67	150
NyuWa	CN002241	EAS	CHN.NyuWa	North China	30.2	150
NyuWa	CN002242	EAS	CHS.NyuWa	Southwest China	32.72	150
NyuWa	CN002243	EAS	CHS.NyuWa	Southwest China	30.06	150
NyuWa	CN002244	EAS	CHS.NyuWa	Southwest China	29.97	150
NyuWa	CN002245	EAS	CHS.NyuWa	Southwest China	25.53	150
NyuWa	CN002246	EAS	CHS.NyuWa	Southwest China	32.25	150
NyuWa	CN002247	EAS	CHN.NyuWa	North China	27.74	150
NyuWa	CN002248	EAS	CHN.NyuWa	North China	28.73	150
NyuWa	CN002249	EAS	CHN.NyuWa	North China	24.85	150
NyuWa	CN002250	EAS	CHN.NyuWa	North China	31.29	150
NyuWa	CN002251	EAS	CHN.NyuWa	North China	28.35	150
NyuWa	CN002252	EAS	CHN.NyuWa	North China	27.25	150
NyuWa	CN002253	EAS	CHN.NyuWa	North China	28.43	150
NyuWa	CN002254	EAS	CHN.NyuWa	North China	28.74	150
NyuWa	CN002255	EAS	CHN.NyuWa	North China	32.68	150
NyuWa	CN002256	EAS	CHN.NyuWa	North China	28.03	150
NyuWa	CN002257	EAS	CHN.NyuWa	North China	29.48	150
NyuWa	CN002258	EAS	CHN.NyuWa	North China	32.91	150
NyuWa	CN002259	EAS	CHN.NyuWa	North China	32.33	150
NyuWa	CN002260	EAS	CHN.NyuWa	North China	30.28	150
NyuWa	CN002261	EAS	CHN.NyuWa	North China	27.75	150
NyuWa	CN002262	EAS	CHN.NyuWa	North China	29.51	150
NyuWa	CN002263	EAS	CHN.NyuWa	North China	27.9	150
NyuWa	CN002264	EAS	CHS.NyuWa	Southwest China	29.34	150
NyuWa	CN002265	EAS	CHS.NyuWa	Southwest China	29.72	150
NyuWa	CN002266	EAS	CHS.NyuWa	Southwest China	34.18	150
NyuWa	CN002267	EAS	CHS.NyuWa	Southwest China	29.94	150
NyuWa	CN002268	EAS	CHS.NyuWa	Southwest China	27.78	150
NyuWa	CN002269	EAS	CHS.NyuWa	Southwest China	25.13	150
NyuWa	CN002270	EAS	CHN.NyuWa	North China	32	150
NyuWa	CN002271	EAS	CHN.NyuWa	North China	30.1	150
NyuWa	CN002272	EAS	CHN.NyuWa	North China	27.92	150
NyuWa	CN002273	EAS	CHN.NyuWa	North China	29.2	150
NyuWa	CN002274	EAS	CHN.NyuWa	North China	31.25	150
NyuWa	CN002275	EAS	CHN.NyuWa	North China	28.88	150
NyuWa	CN002276	EAS	CHN.NyuWa	North China	26.27	150
NyuWa	CN002277	EAS	CHN.NyuWa	North China	27.14	150
NyuWa	CN002278	EAS	CHN.NyuWa	North China	26.39	150
NyuWa	CN002279	EAS	CHN.NyuWa	North China	31.01	150
NyuWa	CN002280	EAS	CHN.NyuWa	North China	26.61	150
NyuWa	CN002281	EAS	CHN.NyuWa	North China	28.37	150
NyuWa	CN002282	EAS	NA	East China	31.98	150
NyuWa	CN002283	EAS	NA	East China	30.57	150
NyuWa	CN002284	EAS	NA	East China	29.03	150
NyuWa	CN002285	EAS	NA	East China	25.51	150
NyuWa	CN002286	EAS	NA	East China	29.12	150
NyuWa	CN002287	EAS	NA	East China	26.93	150
NyuWa	CN002288	EAS	CHN.NyuWa	North China	29.02	150
NyuWa	CN002289	EAS	CHN.NyuWa	North China	29.38	150
NyuWa	CN002290	EAS	CHN.NyuWa	North China	30.4	150
NyuWa	CN002291	EAS	CHN.NyuWa	North China	30.15	150
NyuWa	CN002292	EAS	CHN.NyuWa	North China	28.08	150
NyuWa	CN002293	EAS	CHN.NyuWa	North China	25.25	150
NyuWa	CN002294	EAS	CHS.NyuWa	Central China	29.17	150
NyuWa	CN002295	EAS	CHN.NyuWa	North China	27.46	150
NyuWa	CN002296	EAS	CHN.NyuWa	North China	25.56	150
NyuWa	CN002297	EAS	CHN.NyuWa	North China	27.1	150
NyuWa	CN002298	EAS	CHN.NyuWa	North China	30.06	150
NyuWa	CN002299	EAS	CHN.NyuWa	North China	26.69	150
NyuWa	CN002300	EAS	CHN.NyuWa	North China	25.51	150
NyuWa	CN002301	EAS	CHS.NyuWa	Central China	28.63	150
NyuWa	CN002302	EAS	CHS.NyuWa	Central China	27.27	150
NyuWa	CN002303	EAS	CHS.NyuWa	Central China	34.51	150
NyuWa	CN002304	EAS	CHS.NyuWa	Central China	30.38	150
NyuWa	CN002305	EAS	CHS.NyuWa	Central China	28.52	150
NyuWa	CN002306	EAS	CHS.NyuWa	Central China	32.22	150
NyuWa	CN002307	EAS	CHS.NyuWa	Central China	30.03	150
NyuWa	CN002308	EAS	CHS.NyuWa	Central China	33.06	150
NyuWa	CN002309	EAS	CHS.NyuWa	Central China	32.12	150
NyuWa	CN002310	EAS	CHS.NyuWa	Central China	36.4	150
NyuWa	CN002311	EAS	CHS.NyuWa	Central China	32.03	150
NyuWa	CN002312	EAS	CHS.NyuWa	Southwest China	30.47	150
NyuWa	CN002313	EAS	CHS.NyuWa	Southwest China	28.79	150
NyuWa	CN002314	EAS	CHS.NyuWa	Southwest China	34.11	150
NyuWa	CN002315	EAS	CHN.NyuWa	North China	29.41	150
NyuWa	CN002316	EAS	CHN.NyuWa	North China	31.18	150
NyuWa	CN002317	EAS	CHN.NyuWa	North China	31.68	150
NyuWa	CN002318	EAS	CHN.NyuWa	North China	33.66	150
NyuWa	CN002319	EAS	CHN.NyuWa	East China	28.35	150
NyuWa	CN002320	EAS	CHN.NyuWa	East China	30.26	150
NyuWa	CN002321	EAS	CHN.NyuWa	East China	33.97	150
NyuWa	CN002322	EAS	CHN.NyuWa	East China	30.21	150
NyuWa	CN002323	EAS	CHN.NyuWa	East China	31.74	150
NyuWa	CN002324	EAS	CHN.NyuWa	East China	31.6	150
NyuWa	CN002325	EAS	CHN.NyuWa	North China	30.1	150
NyuWa	CN002326	EAS	CHN.NyuWa	North China	34.44	150
NyuWa	CN002327	EAS	CHN.NyuWa	North China	32.69	150
NyuWa	CN002328	EAS	CHS.NyuWa	Southwest China	32.07	150
NyuWa	CN002329	EAS	CHS.NyuWa	Southwest China	26.56	150
NyuWa	CN002330	EAS	CHS.NyuWa	Southwest China	30.78	150
NyuWa	CN002331	EAS	CHS.NyuWa	Southwest China	32.36	150
NyuWa	CN002332	EAS	CHS.NyuWa	Southwest China	35.02	150
NyuWa	CN002333	EAS	CHS.NyuWa	Southwest China	33.9	150
NyuWa	CN002334	EAS	CHS.NyuWa	Central China	38.17	150
NyuWa	CN002335	EAS	CHS.NyuWa	Central China	33.48	150
NyuWa	CN002336	EAS	CHS.NyuWa	Central China	29.9	150
NyuWa	CN002337	EAS	CHN.NyuWa	North China	28.49	150
NyuWa	CN002338	EAS	CHN.NyuWa	North China	33.25	150
NyuWa	CN002339	EAS	CHN.NyuWa	North China	31.25	150
NyuWa	CN002340	EAS	CHN.NyuWa	North China	27.71	150
NyuWa	CN002341	EAS	CHN.NyuWa	North China	30.76	150
NyuWa	CN002342	EAS	CHN.NyuWa	North China	30.73	150
NyuWa	CN002343	EAS	CHN.NyuWa	North China	31.62	150
NyuWa	CN002344	EAS	CHN.NyuWa	North China	30.56	150
NyuWa	CN002345	EAS	CHN.NyuWa	North China	34.06	150
NyuWa	CN002346	EAS	CHN.NyuWa	North China	31.24	150
NyuWa	CN002347	EAS	CHN.NyuWa	North China	35.04	150
NyuWa	CN002348	EAS	CHN.NyuWa	North China	30.06	150
NyuWa	CN002349	EAS	CHN.NyuWa	North China	32.02	150
NyuWa	CN002350	EAS	CHN.NyuWa	North China	34.17	150
NyuWa	CN002351	EAS	CHN.NyuWa	North China	35.85	150
NyuWa	CN002352	EAS	CHN.NyuWa	North China	33.06	150
NyuWa	CN002353	EAS	CHN.NyuWa	North China	27.37	150
NyuWa	CN002354	EAS	CHN.NyuWa	North China	31.47	150
NyuWa	CN002355	EAS	CHN.NyuWa	North China	29.32	150
NyuWa	CN002356	EAS	CHN.NyuWa	North China	30.96	150
NyuWa	CN002357	EAS	CHN.NyuWa	North China	29.91	150
NyuWa	CN002358	EAS	CHN.NyuWa	North China	32.67	150
NyuWa	CN002359	EAS	CHN.NyuWa	North China	34.53	150
NyuWa	CN002360	EAS	NA	East China	32.82	150
NyuWa	CN002361	EAS	NA	East China	31.33	150
NyuWa	CN002362	EAS	NA	East China	37.5	150
NyuWa	CN002363	EAS	NA	East China	35.14	150
NyuWa	CN002364	EAS	CHS.NyuWa	Southwest China	33.35	150
NyuWa	CN002365	EAS	CHS.NyuWa	Southwest China	33.89	150
NyuWa	CN002366	EAS	CHS.NyuWa	Southwest China	36.64	150
NyuWa	CN002367	EAS	CHS.NyuWa	Southwest China	28.04	150
NyuWa	CN002368	EAS	CHS.NyuWa	Southwest China	26.14	150
NyuWa	CN002369	EAS	CHN.NyuWa	North China	28.19	150
NyuWa	CN002370	EAS	CHN.NyuWa	North China	25.99	150
NyuWa	CN002371	EAS	CHN.NyuWa	North China	28.31	150
NyuWa	CN002372	EAS	CHN.NyuWa	North China	25.87	150
NyuWa	CN002373	EAS	CHN.NyuWa	North China	27.81	150
NyuWa	CN002374	EAS	CHN.NyuWa	North China	28.73	150
NyuWa	CN002375	EAS	CHN.NyuWa	North China	31.47	150
NyuWa	CN002376	EAS	CHN.NyuWa	North China	34.69	150
NyuWa	CN002377	EAS	CHN.NyuWa	North China	31.69	150
NyuWa	CN002378	EAS	CHN.NyuWa	North China	36.77	150
NyuWa	CN002379	EAS	CHN.NyuWa	North China	31.68	150
NyuWa	CN002380	EAS	CHN.NyuWa	North China	33.61	150
NyuWa	CN002381	EAS	CHN.NyuWa	North China	34.49	150
NyuWa	CN002382	EAS	CHN.NyuWa	North China	37.29	150
NyuWa	CN002383	EAS	CHN.NyuWa	North China	34.71	150
NyuWa	CN002384	EAS	CHN.NyuWa	North China	30.29	150
NyuWa	CN002385	EAS	CHN.NyuWa	North China	32.91	150
NyuWa	CN002386	EAS	CHN.NyuWa	North China	36.76	150
NyuWa	CN002388	EAS	CHN.NyuWa	North China	33.21	150
NyuWa	CN002389	EAS	NA	East China	33.38	150
NyuWa	CN002390	EAS	NA	East China	36.72	150
NyuWa	CN002391	EAS	CHS.NyuWa	Southwest China	35.56	150
NyuWa	CN002392	EAS	CHN.NyuWa	North China	33.84	150
[truncated: 4,490 more rows]

## Sheet: S1 (B)
Supplementary Data 1. Information of samples used in this study.
(B) Population code and description
Population Abbreviation	Population Description	Super population	# of samples
BEB	Bengali in Bangladesh	SAS	86
GIH	Gujarati Indian in Houston,TX	SAS	103
ITU	Indian Telugu in the UK	SAS	102
PJL	Punjabi in Lahore, Pakistan	SAS	96
STU	Sri Lankan Tamil in the UK	SAS	102
CEU	Utah residents with Northern and Western European ancestry	EUR	99
FIN	Finnish in Finland	EUR	99
GBR	British in England and Scotland	EUR	91
IBS	Iberian populations in Spain	EUR	107
TSI	Toscani in Italy	EUR	107
CDX	Chinese Dai in Xishuangbanna, China	EAS	93
CHB.1KGP	Han Chinese in Beijing, China (basically equivalent to Norther Han Chinese)	EAS	103
CHS.1KGP	Southern Han Chinese, China	EAS	105
CHN.NyuWa	Northern Han Chinese, China	EAS	418
CHS.NyuWa	Southern Han Chinese, China	EAS	600
JPT	Japanese in Tokyo, Japan	EAS	104
KHV	Kinh in Ho Chi Minh City, Vietnam	EAS	99
CLM	Colombian in Medellin, Colombia	AMR	94
MXL	Mexican Ancestry in Los Angeles, California	AMR	64
PEL	Peruvian in Lima, Peru	AMR	85
PUR	Puerto Rican in Puerto Rico	AMR	104
ACB	African Caribbean in Barbados	AFR	96
ASW	African Ancestry in Southwest US	AFR	61
ESN	Esan in Nigeria	AFR	99
GWD	Gambian in Western Division, The Gambia	AFR	113
LWK	Luhya in Webuye, Kenya	AFR	99
MSL	Mende in Sierra Leone	AFR	85
YRI	Yoruba in Ibadan, Nigeria	AFR	108
AFR	African super population	-	661
AMR	American super population	-	347
EAS	East Asian super population	-	504
EUR	European super population	-	503
SAS	South asian super population	-	489

## Sheet: S2
Supplementary Data 2. Known disease loci for ExpansionHunter.
Locus ID	RepeatType	Region (hg38, 1-based)	Motif	LocusStructure	GeneId	GeneRegion	Diseases	Inheritance	NormalMax	PathogenicMin
AFF2	standard	chrX:148500632-148500691	GCC	(GCC)*	ENSG00000155966	5'-UTR	FRAXE mental retardation	XR	25	200
AR	standard	chrX:67545317-67545385	GCA	(GCA)*	ENSG00000169083	coding: polyglutamine	Spinal and bulbar muscular atrophy	XR	35	40
ARX_1	imperfect GCN	chrX:25013650-25013697	NGC	(NGC)*	ENSG00000004848	coding: polyalanine	Developmental and epileptic encephalopathy-1;X-linked mental retardation with or without seizures	XR;XR	16;16	23;18
ARX_2	imperfect GCN	chrX:25013530-25013565	NGC	(NGC)*	ENSG00000004848	coding: polyalanine	Developmental and epileptic encephalopathy-1;Partington syndrome;X-linked mental retardation with or without seizures	XR;XR;XR	12;12;12	20;20;23
ATN1	standard	chr12:6936717-6936773	CAG	(CAG)*	ENSG00000111676	coding: polyglutamine	Dentatorubral-pallidoluysian atrophy	AD	23	49
ATXN1	standard	chr6:16327634-16327723	TGC	(TGC)*	ENSG00000124788	coding: polyglutamine	Spinocerebellar ataxia 1	AD	32	39
ATXN10	standard	chr22:45795355-45795424	ATTCT	(ATTCT)*	ENSG00000130638	intron	Spinocerebellar ataxia 10	AD	29	800
ATXN2	standard	chr12:111598950-111599018	GCT	(GCT)*	ENSG00000204842	coding: polyglutamine	Spinocerebellar ataxia 2	AD	31	35
ATXN3	standard	chr14:92071010-92071042	GCT	(GCT)*	ENSG00000066427	coding: polyglutamine	Spinocerebellar ataxia 3	AD	44	56
ATXN7	standard	chr3:63912685-63912714	GCA	(GCA)*(GCC)+	ENSG00000163635	coding: polyglutamine	Spinocerebellar ataxia 7	AD	33	37
ATXN8OS	standard	chr13:70139384-70139428	CTG	(CTA)*(CTG)*	ENSG00000230223	3'-UTR	Spinocerebellar ataxia 8	AD	37	80
BEAN1	replaced/nested	chr16:66490399-66490453	TAAAA	(TAAAA)*	ENSG00000166546	intron	Spinocerebellar ataxia 31	AD	NA	500
C9ORF72	standard	chr9:27573529-27573546	GGCCCC	(GGCCCC)*	ENSG00000147894	intron	Amyotrophic lateral sclerosis and/or frontotemporal dementia	AD	23	31
CACNA1A	standard	chr19:13207859-13207897	CTG	(CTG)*	ENSG00000141837	coding: polyglutamine	Spinocerebellar ataxia 6	AD	18	21
CBL	standard	chr11:119206290-119206322	CGG	(CGG)*	ENSG00000110395	5'-UTR	Jacobsen syndrome	IC	80	85
CNBP	standard	chr3:129172577-129172656	CAGG	(CAGG)*(CAGA)*(CA)*	ENSG00000169714	intron	Myotonic dystrophy 2	AD	54	55
COMP	standard	chr19:18786035-18786049	GTC	(GTC)*	ENSG00000105664	coding: poly-aspartic-acid	Multiple epiphyseal dysplasia;Pseudoachondroplasia	AD;AD	NA;NA	6;7
CSTB	standard	chr21:43776444-43776479	CGCGGGGCGGGG	(CGCGGGGCGGGG)*	ENSG00000160213	promoter	Epilepsy Progressive Myoclonic	AR	NA	30
DAB1	replaced/nested	chr1:57367044-57367118	AAAAT	(AAAAT)*	ENSG00000173406	intron	Spinocerebellar ataxia 37	AD	NA	31
DIP2B	standard	chr12:50505002-50505022	GGC	(GGC)*	ENSG00000066084	5'-UTR	Mental retardation, FRA12A type	AD	23	350
DMD	standard	chrX:31284558-31284605	TTC	(TTC)*	ENSG00000198947	intron	Duchenne muscular dystrophy	XR	33	59
DMPK	standard	chr19:45770205-45770264	CAG	(CAG)*	ENSG00000104936	3'-UTR	Myotonic dystrophy 1	AD	34	50
EIF4A3	standard	chr17:80147060-80147139	CCTCGCTGTGCCGCTGCCGA	(CCTCGCTGTGCCGCTGCCGA)*	ENSG00000141543	5'-UTR	Richieri-Costa-Pereira syndrome	AR	NA	14
FMR1	standard	chrX:147912051-147912110	CGG	(CGG)*	ENSG00000102081	5'-UTR	Fragile X tremor/ataxia syndrome;Fragile X Syndrome	XD;XD	40;40	55;201
FOXL2	imperfect GCN	chr3:138946021-138946062	NGC	(NGC)*	ENSG00000183770	coding: polyalanine	Blepharophimosis, ptosis, and epicanthus inversus syndrome	AD	14	19
FXN	standard	chr9:69037287-69037304	GAA	(A)*(GAA)*	ENSG00000165060	intron	Friedreich ataxia	AR	30	70
GIPC1	standard	chr19:14496042-14496074	CCG	(CCG)*	ENSG00000123159	5'-UTR	Oculopharyngodistal myopathy 2	AD	32	73
GLS	standard	chr2:190880873-190880920	GCA	(GCA)*	ENSG00000115419	5'-UTR	Glutaminase deficiency with impaired intellectual development and progressive ataxia	AR	26	680
HOXA13_1	imperfect GCN	chr7:27199925-27199966	NGC	(NGC)*	ENSG00000106031	coding: polyalanine	Hand-foot-genital syndrome	AD	14	22
HOXA13_2	imperfect GCN	chr7:27199826-27199861	NGC	(NGC)*	ENSG00000106031	coding: polyalanine	Hand-foot-genital syndrome	AD	12	18
HOXA13_3	imperfect GCN	chr7:27199679-27199732	NGC	(NGC)*	ENSG00000106031	coding: polyalanine	Hand-foot-genital syndrome	AD	18	24
HOXD13	imperfect GCN	chr2:176093059-176093103	GCG	(GCG)*	ENSG00000128714	coding: polyalanine	Synpolydactyly	AD	15	22
HTT	standard	chr4:3074877-3074933	CAG	(CAG)*CAACAG(CCG)*	ENSG00000197386	coding: polyglutamine	Huntington's disease	AD	26	36
JPH3	standard	chr16:87604288-87604329	CTG	(CTG)*	ENSG00000154118	coding: polyglutamine	Huntington disease-like 2	AD	27	41
LRP12	standard	chr8:104588971-104588997	CGC	(CGC)*	ENSG00000147650	5'-UTR	Oculopharyngodistal myopathy 1	AD	45	93
MARCHF6	replaced/nested	chr5:10356347-10356411	ATTTT	(ATTTT)*	ENSG00000145495	intron	Familial adult myoclonic epilepsy 3	AD	NA	668
NIPA1	standard	chr15:22786678-22786701	GCG	(GCG)*	ENSG00000170113	coding: polyalanine	Amyotrophic lateral sclerosis	AD	10	11
NOP56	standard	chr20:2652734-2652757	GGCCTG	(GGCCTG)*(CGCCTG)*	ENSG00000101361	intron	Spinocerebellar ataxia 36	AD	14	650
NOTCH2NLC	standard	chr1:149390803-149390841	GGC	(GGC)*	ENSG00000286219	coding: polyglycine	Neuronal intranuclear inclusion disease;Hereditary essential tremor type 6	AD;AD	39;41	90;60
NUTM2B-AS1	standard	chr10:79826384-79826404	GGC	(GGC)*	ENSG00000272447	non-coding RNA	Oculopharyngeal myopathy with leukoencephalopathy 1	AD	16	700
PABPN1	standard	chr14:23321473-23321490	GCG	(GCG)*	ENSG00000100836	coding: polyalanine	Oculopharyngeal muscular dystrophy	AD	6	7
PHOX2B	imperfect GCN	chr4:41745973-41746032	GCN	(GCN)*	ENSG00000109132	coding: polyalanine	Central hypoventilation syndrome	AD	20	24
PPP2R2B	standard	chr5:146878728-146878757	GCT	(GCT)*	ENSG00000156475	coding: polyserine	Spinocerebellar ataxia 12	AD	31	51
PRDM12	standard	chr9:130681607-130681639	GCC	(GCC)*	ENSG00000130711	coding: polyalanine	Hereditary sensory and autonomic neuropathy type VIII	AR	14	18
PRNP	standard	chr20:4699398-4699493	CCTCATGGTGGTGGCTGGGGGCAG	(CCTCAGGGCGGTGGTGGCTGGGGGCAG)*(CCTCATGGTGGTGGCTGGGGGCAG)*	ENSG00000171867	coding: other	Creutzfeldt-Jakob disease	AD	4	5
RAPGEF2	replaced/nested	chr4:159342527-159342616	TTTTA	(TTTTA)*	ENSG00000109756	intron	Familial adult myoclonic epilepsy 7	AD	NA	60
RFC1	replaced/nested	chr4:39348425-39348479	AAAAG	(AARRG)*	ENSG00000035928	intron	Cerebellar ataxia, neuropathy, and vestibular areflexia syndrome	AR	NA	400
RUNX2	imperfect GCN	chr6:45422751-45422792	GCN	(GCN)*	ENSG00000124813	coding: polyalanine	Cleidocranial dysplasia	AD	17	27
SAMD12	replaced/nested	chr8:118366816-118366880	TAAAA	(TAAAA)*	ENSG00000177570	intron	Familial adult myoclonic epilepsy 1	AD	NA	100
SOX3	imperfect GCN	chrX:140504317-140504361	NGC	(NGC)*	ENSG00000134595	coding: polyalanine	X-linked mental retardation with isolated growth hormone;X-linked panhypopituitarism	XR;XR	15;15	26;22
STARD7	replaced/nested	chr2:96197067-96197121	AAAAT	(AAAAT)*	ENSG00000084090	intron	Familial adult myoclonic epilepsy 2	AD	NA	274
TBP	standard	chr6:170561907-170562017	GCA	(GCA)*	ENSG00000112592	coding: polyglutamine	Spinocerebellar ataxia 17	AD	42	43
TBX1	imperfect GCN	chr22:19766763-19766807	GCN	(GCN)*	ENSG00000184058	coding: polyalanine	Tetralogy of Fallot	AD	15	25
TCF4	standard	chr18:55586156-55586227	CAG	(CAG)*	ENSG00000196628	intron	Fuchs endothelial corneal dystrophy-3	AD	31	50
TNRC6A	replaced/nested	chr16:24613440-24613529	TTTTA	(TTTTA)*	ENSG00000090905	intron	Familial adult myoclonic epilepsy 6	AD	NA	1100
VWA1	standard	chr1:1435799-1435818	GGCGCGGAGC	(GGCGCGGAGC)*	ENSG00000179403	coding: other	Hereditary motor neuropathy	AR	2	3
XYLT1	standard	chr16:17470908-17470922	GCC	(GCC)*	ENSG00000103489	5'-UTR	Desbuquois dysplasia-2	AR	20	110
YEATS2	replaced/nested	chr3:183712188-183712222	TTTTA	(TTTTA)*	ENSG00000163872	intron	Familial adult myoclonic epilepsy 4	AD	NA	1000
ZIC2	imperfect GCN	chr13:99985449-99985493	GCN	(GCN)*	ENSG00000043355	coding: polyalanine	Holoprosencephaly 5	AD	15	25
ZIC3	standard	chrX:137566827-137566856	GCN	(GCN)*	ENSG00000156925	coding: polyalanine	X-linked VACTERL syndrome	XR	10	12

## Sheet: S3
Supplementary Data 3. Concordance between ExpansionHunter and GangSTR at pathogenic STRs.
Locus ID	Callrate (EH)	AlleleNum (EH)	Callrate (GangSTR)	AlleleNum (GangSTR)	Concordance
AFF2	0.345614	32	NA	NA	NA
AR	0.707107	31	NA	NA	NA
ARX_1	0.639587	6	NA	NA	NA
ARX_2	0.528441	3	NA	NA	NA
ATN1	0.877139	24	NA	NA	NA
ATXN7	0.775859	17	0.732841	18	0.975044
ATXN8OS	0.946663	37	0.977224	38	0.306265
CBL	0.893171	33	0.89289	30	0.985113
COMP	0.997842	1	0.980148	1	1
DAB1	0.996917	72	NA	NA	NA
DIP2B	0.985047	29	0.98338	28	0.995416
DMD	0.811777	28	NA	NA	NA
EIF4A3	0.558193	8	NA	NA	NA
FMR1	0.249114	34	NA	NA	NA
FOXL2	0.8998	4	NA	NA	NA
FXN	0.933714	31	NA	NA	NA
GIPC1	0.822722	33	NA	NA	NA
GLS	0.948204	28	0.985688	30	0.995587
HOXA13_1	0.663943	2	NA	NA	NA
HOXA13_2	0.642516	2	NA	NA	NA
HOXA13_3	0.600894	9	NA	NA	NA
HOXD13	0.932326	10	NA	NA	NA
LRP12	0.878218	24	NA	NA	NA
NIPA1	0.870202	10	0.841951	12	0.991654
NOTCH2NLC	0.641128	30	NA	NA	NA
PABPN1	0.927393	6	NA	NA	NA
PHOX2B	0.691691	8	NA	NA	NA
PRNP	0.957762	5	NA	NA	NA
RAPGEF2	0.991676	57	NA	NA	NA
RUNX2	0.887467	11	NA	NA	NA
SAMD12	0.986126	73	NA	NA	NA
SOX3	0.894404	7	NA	NA	NA
TBX1	0.917836	7	NA	NA	NA
TCF4	0.845691	35	NA	NA	NA
TNRC6A	0.991522	54	NA	NA	NA
VWA1	0.918761	3	NA	NA	NA
ZIC2	0.756898	8	NA	NA	NA
ZIC3	0.98366	9	NA	NA	NA

## Sheet: S4
Supplementary Data 4. The sources and accession numbers used for correlation of STR occurrences and genome features.
Biosample	Assay	Target of assay	Source	Accession	File format	Genome build	Note
H1-hESC	in situ Hi-C		GEO	GSM5057489	mcool	hg38	formaldehyde fixation followed by HindIII
H1-hESC	in situ Hi-C		GEO	GSM5057481	mcool	hg38	formaldehyde and DSG fixation followed by HindIII cleavage
H1-hESC	DNase-seq		ENCODE	ENCFF905XDS	bed.gz	GRCh38
H1-hESC	DNase-seq		ENCODE	ENCFF574LKL	bed.gz	GRCh38
H1-hESC	DNase-seq		ENCODE	ENCFF338KTY	bed.gz	GRCh38
H1-hESC	Histone ChIP-seq	H2AK5ac	ENCODE	ENCFF160CEI	bed.gz	GRCh38
H1-hESC	Histone ChIP-seq	H2BK120ac	ENCODE	ENCFF808BIC	bed.gz	GRCh38
H1-hESC	Histone ChIP-seq	H2BK12ac	ENCODE	ENCFF315NAV	bed.gz	GRCh38
H1-hESC	Histone ChIP-seq	H2BK15ac	ENCODE	ENCFF997ZDN	bed.gz	GRCh38
H1-hESC	Histone ChIP-seq	H2BK20ac	ENCODE	ENCFF628KOM	bed.gz	GRCh38
H1-hESC	Histone ChIP-seq	H2BK5ac	ENCODE	ENCFF068IZP	bed.gz	GRCh38
H1-hESC	Histone ChIP-seq	H3K14ac	ENCODE	ENCFF642IBN	bed.gz	GRCh38
H1-hESC	Histone ChIP-seq	H3K18ac	ENCODE	ENCFF397EFT	bed.gz	GRCh38
H1-hESC	Histone ChIP-seq	H3K23ac	ENCODE	ENCFF851FNE	bed.gz	GRCh38
H1-hESC	Histone ChIP-seq	H3K23me2	ENCODE	ENCFF987CBQ	bed.gz	GRCh38
H1-hESC	Histone ChIP-seq	H3K27ac	ENCODE	ENCFF162HPV	bed.gz	GRCh38
H1-hESC	Histone ChIP-seq	H3K27ac	ENCODE	ENCFF045CUG	bed.gz	GRCh38
H1-hESC	Histone ChIP-seq	H3K27ac	ENCODE	ENCFF897KUI	bed.gz	GRCh38
H1-hESC	Histone ChIP-seq	H3K27me3	ENCODE	ENCFF296RYM	bed.gz	GRCh38
H1-hESC	Histone ChIP-seq	H3K27me3	ENCODE	ENCFF156RHD	bed.gz	GRCh38
H1-hESC	Histone ChIP-seq	H3K27me3	ENCODE	ENCFF760MIC	bed.gz	GRCh38
H1-hESC	Histone ChIP-seq	H3K27me3	ENCODE	ENCFF084QDP	bed.gz	GRCh38
H1-hESC	Histone ChIP-seq	H3K27me3	ENCODE	ENCFF411ESN	bed.gz	GRCh38
H1-hESC	Histone ChIP-seq	H3K27me3	ENCODE	ENCFF596UYU	bed.gz	GRCh38
H1-hESC	Histone ChIP-seq	H3K36me3	ENCODE	ENCFF813VFV	bed.gz	GRCh38
H1-hESC	Histone ChIP-seq	H3K36me3	ENCODE	ENCFF093YFN	bed.gz	GRCh38
H1-hESC	Histone ChIP-seq	H3K36me3	ENCODE	ENCFF599IHW	bed.gz	GRCh38
H1-hESC	Histone ChIP-seq	H3K36me3	ENCODE	ENCFF736WAN	bed.gz	GRCh38
H1-hESC	Histone ChIP-seq	H3K36me3	ENCODE	ENCFF422MTS	bed.gz	GRCh38
H1-hESC	Histone ChIP-seq	H3K36me3	ENCODE	ENCFF238MDY	bed.gz	GRCh38
H1-hESC	Histone ChIP-seq	H3K4ac	ENCODE	ENCFF711LQB	bed.gz	GRCh38
H1-hESC	Histone ChIP-seq	H3K4me1	ENCODE	ENCFF238YJA	bed.gz	GRCh38
H1-hESC	Histone ChIP-seq	H3K4me1	ENCODE	ENCFF694ENI	bed.gz	GRCh38
H1-hESC	Histone ChIP-seq	H3K4me1	ENCODE	ENCFF711NNX	bed.gz	GRCh38
H1-hESC	Histone ChIP-seq	H3K4me1	ENCODE	ENCFF558IKG	bed.gz	GRCh38
H1-hESC	Histone ChIP-seq	H3K4me2	ENCODE	ENCFF441MSJ	bed.gz	GRCh38
H1-hESC	Histone ChIP-seq	H3K4me3	ENCODE	ENCFF744ORJ	bed.gz	GRCh38
H1-hESC	Histone ChIP-seq	H3K4me3	ENCODE	ENCFF047VRR	bed.gz	GRCh38
H1-hESC	Histone ChIP-seq	H3K4me3	ENCODE	ENCFF277AOQ	bed.gz	GRCh38
H1-hESC	Histone ChIP-seq	H3K4me3	ENCODE	ENCFF436DIF	bed.gz	GRCh38
H1-hESC	Histone ChIP-seq	H3K4me3	ENCODE	ENCFF408FCY	bed.gz	GRCh38
H1-hESC	Histone ChIP-seq	H3K4me3	ENCODE	ENCFF456NIF	bed.gz	GRCh38
H1-hESC	Histone ChIP-seq	H3K56ac	ENCODE	ENCFF053HKF	bed.gz	GRCh38
H1-hESC	Histone ChIP-seq	H3K79me1	ENCODE	ENCFF385DSV	bed.gz	GRCh38
H1-hESC	Histone ChIP-seq	H3K79me2	ENCODE	ENCFF202EZL	bed.gz	GRCh38
H1-hESC	Histone ChIP-seq	H3K9ac	ENCODE	ENCFF806NNI	bed.gz	GRCh38
H1-hESC	Histone ChIP-seq	H3K9ac	ENCODE	ENCFF343GTP	bed.gz	GRCh38
H1-hESC	Histone ChIP-seq	H3K9me3	ENCODE	ENCFF654ZZO	bed.gz	GRCh38
H1-hESC	Histone ChIP-seq	H3K9me3	ENCODE	ENCFF348GGB	bed.gz	GRCh38
H1-hESC	Histone ChIP-seq	H3K9me3	ENCODE	ENCFF250GSY	bed.gz	GRCh38
H1-hESC	Histone ChIP-seq	H3K9me3	ENCODE	ENCFF378HMV	bed.gz	GRCh38
H1-hESC	Histone ChIP-seq	H4K20me1	ENCODE	ENCFF439CWL	bed.gz	GRCh38
H1-hESC	Histone ChIP-seq	H4K5ac	ENCODE	ENCFF237OAY	bed.gz	GRCh38
H1-hESC	Histone ChIP-seq	H4K8ac	ENCODE	ENCFF760EFQ	bed.gz	GRCh38
H1-hESC	Histone ChIP-seq	H4K91ac	ENCODE	ENCFF964FVB	bed.gz	GRCh38
H1-hESC	TF ChIP-seq	CTCF	ENCODE	ENCFF821AQO	bed.gz	GRCh38
H1-hESC	TF ChIP-seq	POLR2AphosphoS5	ENCODE	ENCFF418QVJ	bed.gz	GRCh38
H1-hESC	TF ChIP-seq	POLR2A	ENCODE	ENCFF422HDN	bed.gz	GRCh38
H1-hESC	TF ChIP-seq	EP300	ENCODE	ENCFF834UVX	bed.gz	GRCh38
H1-hESC	WGBS	CpG	ENCODE	ENCFF601NBW	bed.gz	GRCh38
H1-hESC	WGBS	CpG	ENCODE	ENCFF918PML	bed.gz	GRCh38
H1-hESC	WGBS	CHG	ENCODE	ENCFF379ZXG	bed.gz	GRCh38
H1-hESC	WGBS	CHG	ENCODE	ENCFF524BMX	bed.gz	GRCh38
H1-hESC	WGBS	CHH	ENCODE	ENCFF417VRB	bed.gz	GRCh38
H1-hESC	WGBS	CHH	ENCODE	ENCFF086MMC	bed.gz	GRCh38
H1-hESC	Repli-chip		ENCODE	ENCFF000KUF	bigWig	hg19	rep1
H1-hESC	Repli-chip		ENCODE	ENCFF000KUG	bigWig	hg19	rep2
H1-hESC	Repli-chip		ENCODE	ENCFF000KUH	bigWig	hg19	rep3
H9-hESC	DNase-seq		ENCODE	ENCFF190JAO	bed.gz	GRCh38
H9-hESC	WGBS	CpG	ENCODE		bed.gz	GRCh38
H9-hESC	WGBS	CHG	ENCODE		bed.gz	GRCh38
H9-hESC	Histone ChIP-seq	H3K9me3	ENCODE	ENCFF125XCN	bed.gz	GRCh38
H9-hESC	Histone ChIP-seq	H3K9ac	ENCODE	ENCFF385GUX	bed.gz	GRCh38
H9-hESC	Histone ChIP-seq	H3K27ac	ENCODE	ENCFF835UOA	bed.gz	GRCh38
H9-hESC	Histone ChIP-seq	H3K36me3	ENCODE	ENCFF925HDQ	bed.gz	GRCh38
H9-hESC	Histone ChIP-seq	H3K4me3	ENCODE	ENCFF758JOO	bed.gz	GRCh38
H9-hESC	Histone ChIP-seq	H3K27me3	ENCODE	ENCFF895YSF	bed.gz	GRCh38

## Sheet: S5
Supplementary Data 5. LoF pSTR alleles.
Chrom	Start	Allele	GeneId	TranscriptId	Consequence	Period	AF
chr10	366335	CACACACACA	ENSG00000151240	ENST00000280886	frameshift_variant	2	0
chr10	17879723	TGGATGGATGGATGGA	ENSG00000260314	ENST00000569591	frameshift_variant	4	0
chr10	27038022	TCTTCTCTTCTCTTCTCTTC	ENSG00000107890	ENST00000376087	frameshift_variant	5	0
chr10	67805673	TCTTTCTT	ENSG00000108176	ENST00000225171	frameshift_variant	4	0
chr10	68749529	GAGAGAGAGAGAGAGA	ENSG00000060339	ENST00000265872	frameshift_variant	2	0
chr10	80163537	GAGAGAGAGAGAGA	ENSG00000122359	ENST00000422982	frameshift_variant	2	0
chr10	80163537	GAGAGAGAGAGAGAGAGAGA	ENSG00000122359	ENST00000422982	frameshift_variant	2	0
chr10	80163537	GAGAGAGAGAGAGAGA	ENSG00000122359	ENST00000422982	frameshift_variant	2	0
chr10	80163537	GAGAGAGAGA	ENSG00000122359	ENST00000422982	frameshift_variant	2	0
chr10	84514095	AAACAAAC	ENSG00000107771	ENST00000372088	frameshift_variant	4	0
chr10	100042463	TTTCTTTCTTTCTTTC	ENSG00000120054	ENST00000370418	frameshift_variant	4	0
chr10	102065525	GCGGCGCGGCGCGGCGCGGC	ENSG00000166189	ENST00000299238	frameshift_variant	5	0
chr10	128103941	TGTGTGTGTGTGTGTG	ENSG00000148773	ENST00000368654	frameshift_variant	2	0
chr10	128106849	TGTGTGTGTGTG	ENSG00000148773	ENST00000368654	frameshift_variant	2	0
chr10	128106849	TGTGTGTGTGTGTGTGTGTGTGTG	ENSG00000148773	ENST00000368654	frameshift_variant	2	0
chr10	128106849	TGTGTGTGTGTGTGTGTGTGTGTGTGTGTGTGTGTGTGTG	ENSG00000148773	ENST00000368654	frameshift_variant	2	0
chr10	128106849	TGTGTGTGTGTGTGTG	ENSG00000148773	ENST00000368654	frameshift_variant	2	0
chr10	128106849	TGTGTGTGTGTGTGTGTG	ENSG00000148773	ENST00000368654	frameshift_variant	2	0
chr10	128315167	TCTCTCTCTCTCTCTCTCTCTCTCTCTC	ENSG00000280953	ENST00000630252	splice_acceptor_variant,intron_variant,non_coding_transcript_variant	2	0.004
chr10	128315167	TCTCTCTCTCTCTCTCTCTCTCTCTCTCTC	ENSG00000280953	ENST00000630252	splice_acceptor_variant,intron_variant,non_coding_transcript_variant	2	0
chr10	128315167	TCTCTCTCTCTCTCTCTCTCTCTCTC	ENSG00000280953	ENST00000630252	splice_acceptor_variant,intron_variant,non_coding_transcript_variant	2	0.219
chr11	279311	CGCCCGCCCGCCCGCC	ENSG00000174885	ENST00000534750	splice_acceptor_variant,intron_variant	4	0.001
chr11	279311	CGCCCGCCCGCCCGCCCGCC	ENSG00000174885	ENST00000534750	splice_acceptor_variant,intron_variant	4	0
chr11	1009079	CTGCTGCTGCTGCTGCTGCTG	ENSG00000183020	ENST00000448903	splice_acceptor_variant,intron_variant	3	0
chr11	7668535	GTCTGGTCTGGTCTGGTCTG	ENSG00000166394	ENST00000299498	frameshift_variant	5	0
chr11	20388004	TGTGTGTGTGTGTGTG	ENSG00000185238	ENST00000331079	splice_acceptor_variant,intron_variant	2	0
chr11	32457901	TTTCTTTCTTTCTTTC	ENSG00000183242	ENST00000525436	splice_acceptor_variant,intron_variant,non_coding_transcript_variant	4	0
chr11	48142897	TGTTTTGTTTTGTTTTGTTTTGTTT	ENSG00000149177	ENST00000418331	splice_acceptor_variant,intron_variant	5	0
chr11	60317966	AAGAGAAGAGAAGAGAAGAGAAGAG	ENSG00000110079	ENST00000649552	frameshift_variant	5	0
chr11	60317966	AAGAG	ENSG00000110079	ENST00000649552	frameshift_variant	5	0
chr11	60317966	AAGAGAAGAG	ENSG00000110079	ENST00000649552	frameshift_variant	5	0.001
chr11	61958129	TCCTCCTCCTCCTCCTCCTCCTCC	ENSG00000167995	ENST00000378043	splice_acceptor_variant,intron_variant	3	0.98
chr11	61958129	TCCTCCTCCTCCTCCTCCTCCTCCTCC	ENSG00000167995	ENST00000378043	splice_acceptor_variant,intron_variant	3	0
chr11	61958129	TCCTCCTCCTCCTCCTCC	ENSG00000167995	ENST00000378043	splice_acceptor_variant,intron_variant	3	0
chr11	61958129	TCCTCCTCCTCCTCCTCCTCCTCCTCCTCC	ENSG00000167995	ENST00000378043	splice_acceptor_variant,intron_variant	3	0
chr11	61958129	TCCTCCTCCTCCTCCTCCTCC	ENSG00000167995	ENST00000378043	splice_acceptor_variant,intron_variant	3	0
chr11	62148542	AGAAGAAGAAGAAGAAGAAGAAGAAGAAGAAGAAGAAGAAGA	ENSG00000149503	ENST00000394818	splice_donor_variant,inframe_insertion,intron_variant	3	0
chr11	62621847	CCCCGCCCCGCCCCGCCCCG	ENSG00000149541	ENST00000265471	splice_donor_variant,intron_variant	5	0
chr11	62871554	TATTATTATTATTATTATTATTAT	ENSG00000168003	ENST00000377890	splice_acceptor_variant,intron_variant	3	0
chr11	62871554	TATTATTATTATTATTATTATTATTAT	ENSG00000168003	ENST00000377890	splice_acceptor_variant,intron_variant	3	0
chr11	63310987	TGTTTTGTTTTGTTTTGTTT	ENSG00000184999	ENST00000332793	splice_acceptor_variant,intron_variant	5	0.001
chr11	64361868	CTCCCCTCCCCTCCC	ENSG00000162302	ENST00000334205	frameshift_variant	5	0
chr11	66625204	GCCAGCCAGCCAGCCA	ENSG00000239306	ENST00000310137	frameshift_variant	4	0
chr11	66801013	GCTTTGCTTTGCTTTGCTTT	ENSG00000173715	ENST00000540737	splice_acceptor_variant,intron_variant	5	0
chr11	67433327	TCCTCCTCCTCCTCC	ENSG00000175634	ENST00000312629	splice_acceptor_variant	3	0
chr11	67644734	CACACACACACACACACACACACA	ENSG00000132744	ENST00000255082	splice_donor_variant,intron_variant	2	0.126
chr11	67644734	CACACACACACACACACACACACACACA	ENSG00000132744	ENST00000255082	splice_donor_variant	2	0.697
chr11	67644734	CACACACACACACACACACACACACACACACA	ENSG00000132744	ENST00000255082	splice_donor_variant	2	0.007
chr11	67644734	CACACACACACACACACACACACACACACA	ENSG00000132744	ENST00000255082	splice_donor_variant	2	0.049
chr11	67644734	CACACACACACACACACACACACACACACACACA	ENSG00000132744	ENST00000255082	splice_donor_variant	2	0
chr11	67644734	CACACACACACACACACACACACACACACACACACA	ENSG00000132744	ENST00000255082	splice_donor_variant	2	0
chr11	67644734	CACACACACACACACA	ENSG00000132744	ENST00000255082	splice_donor_variant,intron_variant	2	0
chr11	67644734	CACACACACACACACACACACACACACACACACACACA	ENSG00000132744	ENST00000255082	splice_donor_variant	2	0
chr11	67644734	CACACACACACACACACA	ENSG00000132744	ENST00000255082	splice_donor_variant,intron_variant	2	0
chr11	67644734	CACACACACACACA	ENSG00000132744	ENST00000255082	splice_donor_variant,intron_variant	2	0
chr11	67644734	CACACACACACACACACACACA	ENSG00000132744	ENST00000255082	splice_donor_variant,intron_variant	2	0.026
chr11	67644734	CACACACACACACACACACA	ENSG00000132744	ENST00000255082	splice_donor_variant,intron_variant	2	0.009
chr11	67644734	CACACACACACA	ENSG00000132744	ENST00000255082	splice_donor_variant,intron_variant	2	0
chr11	124881221	TCTCTCTCTCTCTCTCTC	ENSG00000154134	ENST00000397801	splice_acceptor_variant,intron_variant	2	0
chr12	27797700	TCTTTCTTTCTTTCTT	ENSG00000087448	ENST00000381271	splice_acceptor_variant,intron_variant	4	0
chr12	45926925	TCTCTCTCTCTCTC	ENSG00000139218	ENST00000369367	frameshift_variant	2	0
chr12	50355317	TTTCTTTTCTTTTCTTTTCT	ENSG00000185958	ENST00000327337	frameshift_variant	5	0
chr12	50929899	TTTCTTTCTTTCTTTC	ENSG00000185432	ENST00000332160	splice_acceptor_variant,intron_variant	4	0
chr12	52058786	CCAGCCAGCCAGCCAG	ENSG00000123358	ENST00000394825	frameshift_variant	4	0
chr12	56229093	CCCA	ENSG00000139579	ENST00000267023	frameshift_variant	4	0
chr12	57535462	ACACACACACACACACACACACAC	ENSG00000175203	ENST00000548249	splice_donor_variant,intron_variant	2	0
chr12	57535462	ACACACACACACACACACACAC	ENSG00000175203	ENST00000548249	splice_donor_variant,intron_variant	2	0
chr12	57535462	ACACACACACACACACACACACACAC	ENSG00000175203	ENST00000548249	splice_donor_variant,intron_variant	2	0
chr12	69362842	AAAGA	ENSG00000127337	ENST00000247843	frameshift_variant	5	0
chr12	74283584	TACTTACT	ENSG00000257183	ENST00000552046	splice_donor_variant,non_coding_transcript_exon_variant,intron_variant	4	0.001
chr12	78977785	TCTCTCTCTCTCTC	ENSG00000067715	ENST00000261205	splice_acceptor_variant,intron_variant	2	0
chr12	80217583	TTTCTTTCTTTCTTTC	ENSG00000165899	ENST00000547103	splice_acceptor_variant,intron_variant	4	0
chr12	80766724	ATCATCATCATCATCATCATCATCATC	ENSG00000257741	ENST00000551399	splice_acceptor_variant,intron_variant,non_coding_transcript_variant	3	0
chr12	109056770	AGAAAGAAAGAAAGAA	ENSG00000135093	ENST00000257548	frameshift_variant	4	0
chr12	116515809	TCTCTCTCTCTCTCTCTCTC	ENSG00000258018	ENST00000659057	splice_acceptor_variant,intron_variant,non_coding_transcript_variant	2	0
chr12	116515809	TCTCTCTCTCTCTCTCTCTCTC	ENSG00000258018	ENST00000659057	splice_acceptor_variant,intron_variant,non_coding_transcript_variant	2	0
chr12	116515809	TCTCTCTCTCTCTCTCTCTCTCTCTC	ENSG00000258018	ENST00000659057	splice_acceptor_variant,intron_variant,non_coding_transcript_variant	2	0
chr12	116550352	CTCTCTCTCTCTCTCTCTCT	ENSG00000258102	ENST00000547114	splice_acceptor_variant,intron_variant,non_coding_transcript_variant	2	0
chr12	116550352	CTCTCTCTCTCTCTCTCTCTCTCTCTCT	ENSG00000258102	ENST00000547114	splice_acceptor_variant,intron_variant,non_coding_transcript_variant	2	0
chr12	116550352	CTCTCTCTCTCTCTCTCTCTCT	ENSG00000258102	ENST00000547114	splice_acceptor_variant,intron_variant,non_coding_transcript_variant	2	0
chr12	116880956	CTCGCTCGCTCGCTCGCTCG	ENSG00000135116	ENST00000257572	splice_donor_variant,intron_variant	4	0
chr12	122079038	CGGGCCGGGCCGGGCCGGGC	ENSG00000175727	ENST00000319080	frameshift_variant	5	0
chr12	122518884	CTTTCTTTCTTTCTTT	ENSG00000111011	ENST00000331738	frameshift_variant	4	0
chr12	122604535	TTTATTTATTTATTTATTTATTTATTTATTTATTTA	ENSG00000184445	ENST00000333479	splice_acceptor_variant,intron_variant	4	0
chr12	123606130	GAGAAGAGAA	ENSG00000111364	ENST00000238146	frameshift_variant	5	0
chr12	123618655	TGTGTGTGTGTGTGTGTG	ENSG00000111364	ENST00000238146	splice_acceptor_variant,intron_variant	2	0
chr12	123618655	TGTGTGTGTGTGTGTG	ENSG00000111364	ENST00000238146	splice_acceptor_variant,intron_variant	2	0
chr12	123618655	TGTGTGTGTGTGTG	ENSG00000111364	ENST00000238146	splice_acceptor_variant,intron_variant	2	0
chr12	123803637	TCTTTCTTTCTTTCTTTCTTTCTTTCTTTCTTTCTTTCTTTCTT	ENSG00000197653	ENST00000673944	splice_acceptor_variant,intron_variant	4	0
chr12	123803637	TCTTTCTTTCTTTCTTTCTTTCTT	ENSG00000197653	ENST00000673944	splice_acceptor_variant,intron_variant	4	0
chr12	132150965	TGTCTGTCTGTCTGTC	ENSG00000184967	ENST00000330579	splice_acceptor_variant,intron_variant	4	0
chr12	132926943	TTTCTTTCTTTCTTTC	ENSG00000196458	ENST00000360187	frameshift_variant	4	0
chr13	20653860	ATTTATTTATTTATTT	ENSG00000032742	ENST00000351808	splice_acceptor_variant,intron_variant	4	0
chr13	25554978	TCTCTCTCTCTCTC	ENSG00000132932	ENST00000381655	splice_acceptor_variant	2	0
chr13	42319075	TCTTTCTTTCTTTCTT	ENSG00000023516	ENST00000025301	splice_acceptor_variant	4	0
chr13	46234167	TGTTTTGTTTTGTTTTGTTTTGTTT	ENSG00000173988	ENST00000595396	splice_acceptor_variant,intron_variant	5	0
chr13	99971484	GGGCGGGCGGGCGGGC	ENSG00000139800	ENST00000267294	frameshift_variant	4	0
chr13	102686929	AAACAAAC	ENSG00000139780	ENST00000267273	splice_donor_variant,intron_variant	4	0
chr13	102729864	TTCTTTCTTTCTTTCT	ENSG00000175820	ENST00000322527	frameshift_variant	4	0
chr13	112068633	GCCCGCCCGCCCGCCC	ENSG00000182968	ENST00000330949	frameshift_variant	4	0
chr14	20258157	TAAATAAATAAATAAATAAATAAATAAA	ENSG00000136319	ENST00000556592	splice_donor_variant,intron_variant,non_coding_transcript_variant	4	0.003
chr14	20258157	TAAATAAATAAATAAATAAATAAATAAATAAA	ENSG00000136319	ENST00000556592	splice_donor_variant,intron_variant,non_coding_transcript_variant	4	0
chr14	20368766	CACACACACACACACACACACACACACACACACACACACACACACACACA	ENSG00000129566	ENST00000262715	splice_donor_variant,intron_variant	2	0
chr14	20368766	CACACACACACACACACACACACACACACACACACACA	ENSG00000129566	ENST00000262715	splice_donor_variant,intron_variant	2	0.06
chr14	20368766	CACACACACACACACACACACACACACACACA	ENSG00000129566	ENST00000262715	splice_donor_variant,intron_variant	2	0.014
chr14	20368766	CACACACACACACACACACACACACACACACACACACACACA	ENSG00000129566	ENST00000262715	splice_donor_variant,intron_variant	2	0.022
chr14	20368766	CACACACACACACACACACACACACACACACACACA	ENSG00000129566	ENST00000262715	splice_donor_variant,intron_variant	2	0.012
chr14	20368766	CACACACACACACACACACACACACACACACACACACACACACACA	ENSG00000129566	ENST00000262715	splice_donor_variant,intron_variant	2	0
chr14	20368766	CACACACACACACACACACACACACACACACACACACACACACA	ENSG00000129566	ENST00000262715	splice_donor_variant,intron_variant	2	0.002
chr14	20368766	CACACACACACACACACACACACACACACACACA	ENSG00000129566	ENST00000262715	splice_donor_variant,intron_variant	2	0.021
chr14	20368766	CACACACACACACACACACACACACACACACACACACACA	ENSG00000129566	ENST00000262715	splice_donor_variant,intron_variant	2	0.081
chr14	20368766	CACACACACACACACACACACACACACACACACACACACACACACACACACACACACA	ENSG00000129566	ENST00000262715	splice_donor_variant,intron_variant	2	0
chr14	23878627	CACACACACACACACACACACACACACACACACACACACACACACACACACACACACACACA	ENSG00000285727	ENST00000649745	splice_donor_variant,intron_variant,non_coding_transcript_variant	2	0
chr14	23878627	CACACACACACACACACACACACACACACACACACACACACACACA	ENSG00000285727	ENST00000649745	splice_donor_variant,intron_variant,non_coding_transcript_variant	2	0
chr14	23878627	CACACACACACACACACACACACACACACACACACACACACA	ENSG00000285727	ENST00000649745	splice_donor_variant,intron_variant,non_coding_transcript_variant	2	0
chr14	23878627	CACACACACACACACACACACACACACACACACACACACA	ENSG00000285727	ENST00000649745	splice_donor_variant,intron_variant,non_coding_transcript_variant	2	0.001
chr14	23878627	CACACACACACACACACACACACACACACACACACACACACACA	ENSG00000285727	ENST00000649745	splice_donor_variant,intron_variant,non_coding_transcript_variant	2	0
chr14	37622234	CCCGGCCCGGCCCGG	ENSG00000139865	ENST00000553443	frameshift_variant	5	0.001
chr14	37622234	CCCGGCCCGGCCCGGCCCGG	ENSG00000139865	ENST00000553443	frameshift_variant	5	0
chr14	37807300	TCTCTCTCTCTCTCTCTCTC	ENSG00000139865	ENST00000553443	splice_acceptor_variant,intron_variant	2	0
chr14	39432154	ACAACA	ENSG00000165355	ENST00000298097	start_lost,inframe_deletion	3	0
chr14	45159082	TATATATATATATATA	ENSG00000187790	ENST00000267430	splice_acceptor_variant	2	0.001
chr14	45159082	TATATATATATA	ENSG00000187790	ENST00000267430	splice_acceptor_variant,intron_variant	2	0.129
chr14	58365279	AGAGAGAGAGAGAGAGAGAG	ENSG00000032219	ENST00000355431	frameshift_variant	2	0
chr14	58365279	AGAGAGAGAGAGAG	ENSG00000032219	ENST00000355431	frameshift_variant	2	0
chr14	58365279	AGAGAGAGAGAGAGAG	ENSG00000032219	ENST00000355431	frameshift_variant	2	0
chr14	71011477	TTTTATTTTA	ENSG00000100731	ENST00000304743	splice_acceptor_variant,intron_variant	5	0
chr14	71073527	CTCTCTCTCTCTCTCTCT	ENSG00000100731	ENST00000304743	splice_acceptor_variant,intron_variant	2	0.121
chr14	71073527	CTCTCTCTCTCTCTCTCTCT	ENSG00000100731	ENST00000304743	splice_acceptor_variant,intron_variant	2	0.001
chr14	92651926	CAGCCCAGCCCAGCCCAGCC	ENSG00000100599	ENST00000216487	frameshift_variant	5	0
chr14	92651926	CAGCCCAGCC	ENSG00000100599	ENST00000216487	frameshift_variant	5	0
chr14	100880956	GGGT	ENSG00000254656	ENST00000649591	frameshift_variant	4	0
chr14	100880956	GGGTGGGTGGGTGGGTGGGTGGGTGGGTGGGT	ENSG00000254656	ENST00000649591	frameshift_variant	4	0
chr14	100880956	GGGTGGGTGGGTGGGT	ENSG00000254656	ENST00000649591	frameshift_variant	4	0
chr14	103673309	TATTTTATTTTATTTTATTTTATTT	ENSG00000256500	ENST00000472726	splice_acceptor_variant,intron_variant	5	0
chr14	105529130	GCGGCGCGGCGCGGCGCGGCGCGGC	ENSG00000184986	ENST00000392519	frameshift_variant	5	0
chr15	31002525	GTCTGTCT	ENSG00000134160	ENST00000256552	frameshift_variant	4	0
chr15	32969278	GTCT	ENSG00000248905	ENST00000616417	frameshift_variant	4	0
chr15	39594078	TTTCCTTTTCCTTTTCCTTTTCCT	ENSG00000137801	ENST00000260356	splice_acceptor_variant,intron_variant	6	0
chr15	40108221	ACACACACACACACACACACACACACACACACACACACACACACACACAC	ENSG00000104081	ENST00000354670	splice_donor_variant,intron_variant	2	0.002
chr15	40108221	ACACACACACACACACACACACACACACACACACACACACACAC	ENSG00000104081	ENST00000354670	splice_donor_variant,intron_variant	2	0.01
chr15	40108221	ACACACACACACACACACACACACACACACACACACAC	ENSG00000104081	ENST00000354670	splice_donor_variant,intron_variant	2	0.02
chr15	40108221	ACACACACACACACACACACACACACACACACACACACACACACACACACACAC	ENSG00000104081	ENST00000354670	splice_donor_variant,intron_variant	2	0
chr15	40108221	ACACACACACACACACACACACACACACACACACACACACAC	ENSG00000104081	ENST00000354670	splice_donor_variant,intron_variant	2	0.046
chr15	40108221	ACACACACACACACACACACACACACACACACACACACACACACACACACACACACAC	ENSG00000104081	ENST00000354670	splice_donor_variant,intron_variant	2	0
chr15	40108221	ACACACACACACACACACACACACACACACACACACACACACACACACACAC	ENSG00000104081	ENST00000354670	splice_donor_variant,intron_variant	2	0.001
chr15	40108221	ACACACACACACACACACACACACACACACACACACACACACACAC	ENSG00000104081	ENST00000354670	splice_donor_variant,intron_variant	2	0.016
chr15	40108221	ACACACACACACACACACACACACACACACACACACACACACACACACACACACACACACACACACACACACAC	ENSG00000104081	ENST00000354670	splice_donor_variant,intron_variant	2	0
chr15	40108221	ACACACACACACACACACACACACACACACACACACACAC	ENSG00000104081	ENST00000354670	splice_donor_variant,intron_variant	2	0.098
chr15	40108221	ACACACACACACACACACACACACACACACACACACACACACACACAC	ENSG00000104081	ENST00000354670	splice_donor_variant,intron_variant	2	0.005
chr15	41972461	CGCCCGCCCGCCCGCCCGCC	ENSG00000103966	ENST00000220325	frameshift_variant	4	0
chr15	42086197	CCCACCCACCCA	ENSG00000159337	ENST00000290472	splice_donor_variant,intron_variant	4	0
chr15	42727642	GGGAGGGGAGGGGAGGGGAGGGGAG	ENSG00000140326	ENST00000356231	frameshift_variant	5	0
chr15	42727642	GGGAGGGGAGGGGAGGGGAG	ENSG00000140326	ENST00000356231	frameshift_variant	5	0
chr15	43522774	GAAGGAAGGAAGGAAG	ENSG00000166963	ENST00000300231	frameshift_variant	4	0
chr15	57376556	GGCGGCGGCGGCGGCGGC	ENSG00000128849	ENST00000281282	splice_donor_variant,5_prime_UTR_variant,intron_variant	3	0
chr15	57376556	GGCGGCGGCGGCGGC	ENSG00000128849	ENST00000281282	splice_donor_variant,5_prime_UTR_variant	3	0
chr15	57452162	AGAGAGAGAGAGAG	ENSG00000128849	ENST00000281282	frameshift_variant	2	0
chr15	63649801	ATCCATCCATCCATCC	ENSG00000103657	ENST00000443617	frameshift_variant	4	0
chr15	73708387	CTGTCTGT	ENSG00000103855	ENST00000318443	frameshift_variant	4	0
chr15	75375806	TTCCTTCCTTCCTTCC	ENSG00000169375	ENST00000394947	frameshift_variant	4	0
chr15	78593148	CTTTT	ENSG00000169684	ENST00000299565	frameshift_variant	5	0
chr15	99105665	GCGCGCGCGCGCGCGC	ENSG00000182253	ENST00000336292	frameshift_variant	2	0
chr15	99105665	GCGCGCGCGCGCGC	ENSG00000182253	ENST00000336292	frameshift_variant	2	0
chr15	99130566	AGGGAGGGAGGGAGGG	ENSG00000182253	ENST00000336292	frameshift_variant	4	0
chr15	100564683	ACCTACCT	ENSG00000140471	ENST00000560783	splice_donor_variant,3_prime_UTR_variant,NMD_transcript_variant	4	0
chr16	686735	ACCTACCT	ENSG00000127580	ENST00000293883	splice_donor_variant,coding_sequence_variant	4	0
chr16	728098	CCCGCCCGCCCGCCCGCCCG	ENSG00000103253	ENST00000389703	splice_acceptor_variant,intron_variant	4	0.001
chr16	1662472	CTCTCCTCTCCTCTCCTCTC	ENSG00000261732	ENST00000454337	splice_acceptor_variant,intron_variant,NMD_transcript_variant	5	0
chr16	2237492	CCCCTCCCCTCCCCT	ENSG00000167968	ENST00000320700	frameshift_variant	5	0
chr16	4513033	TGGGTGGGTGGGTGGG	ENSG00000089486	ENST00000567695	frameshift_variant	4	0
chr16	5033678	GCGCGC	ENSG00000103174	ENST00000312251	frameshift_variant	2	0.001
chr16	5033678	GCGCGCGCGCGC	ENSG00000103174	ENST00000312251	frameshift_variant	2	0
chr16	5033678	GCGCGCGCGCGCGCGC	ENSG00000103174	ENST00000312251	frameshift_variant	2	0
chr16	21249714	TCTCTCTCTCTCTCTCTC	ENSG00000175311	ENST00000311620	splice_acceptor_variant,intron_variant	2	0
chr16	28888771	TCCCTCCCTCCCTCCC	ENSG00000196296	ENST00000395503	splice_acceptor_variant,intron_variant	4	0
chr16	30123194	GCCGCCGCCGCC	ENSG00000102882	ENST00000263025	start_lost,inframe_deletion	3	0
chr16	31184374	GTGGAGGTGGAGGTGGAGGTGGAGGTGGAG	ENSG00000089280	ENST00000254108	splice_donor_variant,inframe_insertion,intron_variant	6	0.002
chr16	50229231	ACAAACAAACAAACAA	ENSG00000121274	ENST00000561678	frameshift_variant	4	0
chr16	50334768	CTCTCTCTCTCT	ENSG00000166164	ENST00000394688	frameshift_variant	2	0
chr16	50334768	CTCTCTCTCTCTCTCT	ENSG00000166164	ENST00000394688	frameshift_variant	2	0
chr16	57939412	CCACCACCACCACCACCACCA	ENSG00000070729	ENST00000251102	splice_donor_variant,intron_variant	3	0
chr16	58166562	CTCTCTCTCTCTCTCTCTCTCT	ENSG00000070770	ENST00000262506	splice_donor_variant,intron_variant	2	0
chr16	60926442	TTTTGTTTTGTTTTGTTTTG	ENSG00000261178	ENST00000563784	splice_acceptor_variant,non_coding_transcript_exon_variant,intron_variant	5	0
chr16	67435616	CTGGCCTGGCCTGGC	ENSG00000176387	ENST00000326152	splice_acceptor_variant,intron_variant	5	0
chr16	71930062	CTTTCTTTCTTTCTTT	ENSG00000277481	ENST00000620267	frameshift_variant	4	0
chr16	72713312	GTTTTGTTTTGTTTTGTTTTGTTTT	ENSG00000259768	ENST00000668995	splice_acceptor_variant,non_coding_transcript_variant	5	0
chr16	81058032	AAACAAAACAAAACAAAACAAAACA	ENSG00000260643	ENST00000564536	frameshift_variant	5	0.002
chr16	81058032	AAACAAAACAAAACAAAACAAAACAAAACAAAACAAAACA	ENSG00000260643	ENST00000564536	frameshift_variant	5	0.005
chr16	81058032	AAACAAAACAAAACAAAACAAAACAAAACAAAACAAAACAAAACAAAACAAAACAAAACAAAACAAAACA	ENSG00000260643	ENST00000564536	frameshift_variant	5	0.001
chr16	81058032	AAACAAAACAAAACAAAACA	ENSG00000260643	ENST00000564536	frameshift_variant	5	0.002
chr16	81058032	AAACAAAACAAAACAAAACAAAACAAAACAAAACAAAACAAAACAAAACAAAACAAAACAAAACA	ENSG00000260643	ENST00000564536	frameshift_variant	5	0.001
chr16	81058032	AAACAAAACAAAACAAAACAAAACAAAACAAAACAAAACAAAACAAAACAAAACA	ENSG00000260643	ENST00000564536	frameshift_variant	5	0.029
chr16	81058032	AAACAAAACAAAACAAAACAAAACAAAACAAAACAAAACAAAACAAAACA	ENSG00000260643	ENST00000564536	frameshift_variant	5	0.012
chr16	81058032	AAACAAAACAAAACAAAACAAAACAAAACAAAACA	ENSG00000260643	ENST00000564536	frameshift_variant	5	0.179
chr16	85814547	TTCTT	ENSG00000270698	ENST00000605872	splice_acceptor_variant,non_coding_transcript_exon_variant,intron_variant	5	0
chr16	88429376	CCACCCACCCACCCACCCAC	ENSG00000225614	ENST00000565624	frameshift_variant	4	0
chr16	88429376	CCACCCACCCACCCAC	ENSG00000225614	ENST00000565624	frameshift_variant	4	0.003
chr16	88803982	CGCCCGCCCGCCCGCCCGCC	ENSG00000167513	ENST00000301019	frameshift_variant	4	0
chr16	89222156	TGGCTGGCTGGCTGGC	ENSG00000170100	ENST00000433976	frameshift_variant	4	0
chr17	3981415	TGTTTTGTTTTGTTTTGTTTTGTTTTGTTT	ENSG00000263312	ENST00000571890	splice_acceptor_variant,intron_variant,non_coding_transcript_variant	5	0.001
chr17	7894253	GAAGAAGAAGAAGAA	ENSG00000170004	ENST00000330494	splice_donor_variant,inframe_insertion	3	0
chr17	7940201	GAGAGAGAGAGAGA	ENSG00000170037	ENST00000563694	frameshift_variant	2	0
chr17	7940201	GAGAGAGAGA	ENSG00000170037	ENST00000563694	frameshift_variant	2	0
chr17	8312926	CTGGC	ENSG00000198844	ENST00000361926	frameshift_variant	5	0
chr17	8393089	GGCCTGGCCTGGCCTGGCCT	ENSG00000189051	ENST00000399398	frameshift_variant	5	0
chr17	27412687	AAACAAACAAACAAAC	ENSG00000266356	ENST00000577519	splice_donor_variant,intron_variant,non_coding_transcript_variant	4	0
chr17	27773141	GCCACTGCCACTGCCACTGCCACT	ENSG00000007171	ENST00000313735	splice_donor_variant,intron_variant	6	0
chr17	29607725	CTCCTCCTCCTCCTCCTC	ENSG00000198720	ENST00000394859	splice_acceptor_variant,intron_variant	3	0.001
chr17	30118159	TGATGATGATGATGATGA	ENSG00000126653	ENST00000247026	splice_donor_variant,inframe_insertion	3	0
chr17	30879403	TGTGTGTGTGTGTGTGTGTG	ENSG00000176208	ENST00000321990	splice_acceptor_variant,intron_variant	2	0.006
chr17	30879403	TGTGTGTGTGTGTGTGTGTGTGTGTGTGTGTGTGTGTGTGTGTGTGTGTGTGTGTGTG	ENSG00000176208	ENST00000321990	splice_acceptor_variant,intron_variant	2	0
chr17	30879403	TGTGTGTGTGTGTGTGTGTGTGTG	ENSG00000176208	ENST00000321990	splice_acceptor_variant,intron_variant	2	0
chr17	30879403	TGTGTGTGTGTGTGTGTGTGTGTGTGTGTGTGTGTGTGTGTGTGTGTG	ENSG00000176208	ENST00000321990	splice_acceptor_variant,intron_variant	2	0
chr17	30879403	TGTGTGTGTGTGTGTGTGTGTGTGTGTGTGTG	ENSG00000176208	ENST00000321990	splice_acceptor_variant,intron_variant	2	0
chr17	30879403	TGTGTGTGTGTGTGTGTGTGTGTGTG	ENSG00000176208	ENST00000321990	splice_acceptor_variant,intron_variant	2	0
chr17	30879403	TGTGTGTGTGTGTGTGTGTGTG	ENSG00000176208	ENST00000321990	splice_acceptor_variant,intron_variant	2	0
chr17	30879403	TGTGTGTGTGTGTGTGTGTGTGTGTGTG	ENSG00000176208	ENST00000321990	splice_acceptor_variant,intron_variant	2	0
chr17	35834546	TTTTCTTTTCTTTTCTTTTC	ENSG00000270647	ENST00000605844	splice_acceptor_variant,intron_variant	5	0
chr17	35884526	TGTGTGTGTGTGTG	ENSG00000270240	ENST00000605548	splice_donor_variant,non_coding_transcript_exon_variant,intron_variant	2	0
chr17	35884526	TGTGTGTGTG	ENSG00000270240	ENST00000605548	splice_donor_variant,non_coding_transcript_exon_variant	2	0
chr17	35884526	TGTGTGTG	ENSG00000270240	ENST00000605548	splice_donor_variant,non_coding_transcript_exon_variant	2	0
chr17	37224968	TATATATATATATATATA	ENSG00000278540	ENST00000616317	splice_donor_variant,intron_variant	2	0.001
chr17	37224968	TATATATATATATATATATA	ENSG00000278540	ENST00000616317	splice_donor_variant,intron_variant	2	0.005
chr17	37224968	TATATATATATATATA	ENSG00000278540	ENST00000616317	splice_donor_variant,intron_variant	2	0
chr17	37224968	TATATATATATATATATATATATATATATATA	ENSG00000278540	ENST00000616317	splice_donor_variant	2	0
chr17	37224968	TATATATATATATATATATATA	ENSG00000278540	ENST00000616317	splice_donor_variant,intron_variant	2	0.017
chr17	37224968	TATATATATATATATATATATATATA	ENSG00000278540	ENST00000616317	splice_donor_variant	2	0.413
chr17	37224968	TATATATATATATATATATATATATATA	ENSG00000278540	ENST00000616317	splice_donor_variant	2	0.026
chr17	37224968	TATATATATATATATATATATATATATATA	ENSG00000278540	ENST00000616317	splice_donor_variant	2	0.001
chr17	38673448	GCGG	ENSG00000273604	ENST00000621654	frameshift_variant	4	0
chr17	42040620	CCAGGCCAGGCCAGGCCAGG	ENSG00000267221	ENST00000587304	frameshift_variant	5	0
chr17	44902647	AGAGAGAGAGAGAG	ENSG00000167131	ENST00000417826	frameshift_variant	2	0
chr17	49896004	TCATTCATTCATTCATTCATTCAT	ENSG00000248954	ENST00000515692	splice_acceptor_variant,intron_variant,non_coding_transcript_variant	4	0
chr17	76101667	CTCACTCACTCACTCA	ENSG00000182473	ENST00000589210	splice_donor_variant	4	0
chr17	76240137	CGCCCGCCCGCCCGCC	ENSG00000141576	ENST00000269391	splice_donor_variant,intron_variant	4	0
chr17	78182652	GCAGGCAGGCAG	ENSG00000167900	ENST00000301634	frameshift_variant	4	0
chr17	78846728	AAATAAATAAATAAATAAATAAATAAATAAATAAATAAAT	ENSG00000267355	ENST00000591685	splice_donor_variant,non_coding_transcript_variant	4	0.047
chr17	78846728	AAATAAATAAATAAATAAATAAATAAATAAAT	ENSG00000267355	ENST00000591685	splice_donor_variant,non_coding_transcript_variant	4	0.025
chr17	78846728	AAATAAATAAATAAATAAATAAATAAATAAATAAATAAATAAATAAAT	ENSG00000267355	ENST00000591685	splice_donor_variant,non_coding_transcript_variant	4	0.002
chr17	78846728	AAATAAATAAATAAATAAATAAATAAATAAATAAAT	ENSG00000267355	ENST00000591685	splice_donor_variant,non_coding_transcript_variant	4	0.013
chr17	78846728	AAATAAATAAATAAATAAATAAATAAATAAATAAATAAATAAAT	ENSG00000267355	ENST00000591685	splice_donor_variant,non_coding_transcript_variant	4	0.022
chr17	81124912	CCCACCCCACCCCACCCCAC	ENSG00000181409	ENST00000326724	splice_donor_variant,intron_variant	5	0
chr17	81461263	GGCGGGCGGGCGGGCG	ENSG00000266074	ENST00000675386	frameshift_variant	4	0
chr18	31469338	CTGCTGCTGCTGCTG	ENSG00000134757	ENST00000257189	splice_donor_variant,inframe_insertion	3	0
chr18	36681497	AGAGAGAGAGAGAG	ENSG00000134775	ENST00000257209	frameshift_variant	2	0
chr18	58812457	TTTTGTTTTGTTTTGTTTTGTTTTG	ENSG00000267593	ENST00000659493	splice_acceptor_variant,intron_variant,non_coding_transcript_variant	5	0
chr18	76927014	TTCTCTTTCTCTTTCTCTTTCTCT	ENSG00000130856	ENST00000320610	splice_acceptor_variant,intron_variant	6	0
chr19	1468892	CCGCCCGCCCGCCCGC	ENSG00000115266	ENST00000590469	frameshift_variant	4	0.001
chr19	4198356	CGGGCGGGCGGGCGGGCGGG	ENSG00000089847	ENST00000262970	frameshift_variant	4	0
chr19	4198356	CGGGCGGGCGGG	ENSG00000089847	ENST00000262970	frameshift_variant	4	0
chr19	4198356	CGGGCGGGCGGGCGGGCGGGCGGGCGGGCGGGCGGGCGGGCGGGCGGGCGGGCGGGCGGG	ENSG00000089847	ENST00000262970	frameshift_variant	4	0
chr19	6381034	TCTTCTTCT	ENSG00000125651	ENST00000394456	splice_acceptor_variant,coding_sequence_variant	3	0.001
chr19	7542547	CCTGCCTGCCTGCCTG	ENSG00000032444	ENST00000600737	splice_acceptor_variant,intron_variant	4	0
chr19	7943639	GCCGCCGCC	ENSG00000104980	ENST00000270538	start_lost,inframe_deletion	3	0
chr19	10115666	TGCCTGCCTGCCTGCCTGCC	ENSG00000130811	ENST00000253108	splice_donor_variant,intron_variant	4	0
chr19	12076157	TTATC	ENSG00000223547	ENST00000439326	frameshift_variant	5	0.004
chr19	12956852	GCAC	ENSG00000179271	ENST00000316939	splice_donor_variant,intron_variant	4	0.001
chr19	13963833	CCCGCCCCGCCCCGCCCCGCCCCGC	ENSG00000132005	ENST00000254325	splice_donor_variant,intron_variant	5	0.005
chr19	13963833	CCCGCCCCGCCCCGCCCCGCCCCGCCCCGC	ENSG00000132005	ENST00000254325	splice_donor_variant,intron_variant	5	0.012
chr19	15160840	GAGGGAGGGAGGGAGG	ENSG00000074181	ENST00000263388	frameshift_variant	4	0
chr19	22129747	AAACAAACAAACAAACAAACAAACAAAC	ENSG00000269505	ENST00000600543	splice_donor_variant,intron_variant,non_coding_transcript_variant	4	0
chr19	35022886	CTGCTGCTGCTGCTG	ENSG00000089351	ENST00000317991	splice_acceptor_variant,intron_variant	3	0.01
chr19	37207027	CTCCTCCTCCTCCTC	ENSG00000245680	ENST00000532828	splice_donor_variant	3	0
chr19	38870860	TCCT	ENSG00000187994	ENST00000591812	frameshift_variant	4	0
chr19	39915774	GGCAGGGCAGGGCAG	ENSG00000275395	ENST00000616721	frameshift_variant	5	0
chr19	43479572	GGGTGGGGTGGGGTGGGGTG	ENSG00000176531	ENST00000292140	frameshift_variant	5	0
chr19	43479572	GGGTG	ENSG00000176531	ENST00000292140	frameshift_variant	5	0
chr19	45347923	CCCACCCCACCCCACCCCAC	ENSG00000104892	ENST00000391946	splice_acceptor_variant,intron_variant	5	0
chr19	45347923	CCCACCCCACCCCACCCCACCCCAC	ENSG00000104892	ENST00000391946	splice_acceptor_variant,intron_variant	5	0.001
chr19	47545345	AGGCAGGCAGGC	ENSG00000118156	ENST00000391901	frameshift_variant	4	0
chr19	51124977	TGCTGCTGCTGCTGCTGCTGC	ENSG00000129450	ENST00000250360	start_lost	3	0
chr19	51124977	TGCTGCTGCTGCTGCTGCTGCTGCTGCTGCTGCTGC	ENSG00000129450	ENST00000250360	start_lost	3	0
chr19	51124977	TGCTGCTGCTGCTGCTGCTGCTGC	ENSG00000129450	ENST00000250360	start_lost	3	0
chr19	51124977	TGCTGCTGCTGCTGC	ENSG00000129450	ENST00000250360	start_lost,inframe_deletion	3	0
chr19	51142372	TGCTGCTGCTGCTGCTGCTGCTGCTGC	ENSG00000168995	ENST00000317643	start_lost	3	0
chr19	51142372	TGCTGCTGCTGC	ENSG00000168995	ENST00000317643	start_lost,inframe_deletion	3	0
chr19	51142372	TGCTGCTGCTGCTGCTGC	ENSG00000168995	ENST00000317643	start_lost,inframe_deletion	3	0
chr19	51142372	TGCTGCTGCTGCTGCTGCTGCTGC	ENSG00000168995	ENST00000317643	start_lost	3	0
chr19	51458364	GCAGCAGCAGCAGCAGCAGCA	ENSG00000105366	ENST00000321424	start_lost,inframe_deletion	3	0
chr19	55342728	CCTCACCCTCACCCTCAC	ENSG00000133247	ENST00000255613	splice_acceptor_variant,intron_variant	6	0
chr19	55642511	TGCTGCTGCTGCTGC	ENSG00000213015	ENST00000325333	start_lost	3	0
chr19	56320617	AATAATAATAAT	ENSG00000266907	ENST00000587908	splice_donor_variant,non_coding_transcript_exon_variant,intron_variant	3	0
chr19	56320617	AATAATAATAATAAT	ENSG00000266907	ENST00000587908	splice_donor_variant,non_coding_transcript_exon_variant,intron_variant	3	0
chr19	56320617	AATAATAATAATAATAAT	ENSG00000266907	ENST00000587908	splice_donor_variant,non_coding_transcript_exon_variant	3	0.001
chr1	971312	CCCACCCACCCACCCACCCA	ENSG00000187583	ENST00000379410	splice_acceptor_variant	4	0
chr1	971312	CCCACCCACCCACCCA	ENSG00000187583	ENST00000379410	splice_acceptor_variant	4	0
chr1	1399285	GCCGCCGCCGCCGCC	ENSG00000221978	ENST00000400809	start_lost,inframe_deletion	3	0
chr1	1399285	GCCGCCGCCGCCGCCGCC	ENSG00000221978	ENST00000400809	start_lost,inframe_deletion	3	0
chr1	1399285	GCCGCCGCCGCC	ENSG00000221978	ENST00000400809	start_lost,inframe_deletion	3	0
chr1	1420236	CCGCCCGCCCGCCCGCCCGC	ENSG00000235098	ENST00000537107	frameshift_variant	4	0
chr1	6602173	GCGCGGCGCGGCGCGGCGCG	ENSG00000162413	ENST00000377658	frameshift_variant	5	0
chr1	6667744	TCTCTCTCTC	ENSG00000007923	ENST00000377577	frameshift_variant	2	0
chr1	6667744	TCTCTCTCTCTCTC	ENSG00000007923	ENST00000377577	frameshift_variant	2	0
chr1	7778155	ATCATCATCATCATCATCATCATC	ENSG00000049245	ENST00000054666	splice_donor_variant,inframe_insertion,intron_variant	3	0
chr1	7778155	ATCATCATCATCATCATC	ENSG00000049245	ENST00000054666	splice_donor_variant,inframe_insertion	3	0
chr1	7778155	ATCATCATCATCATCATCATCATCATCATC	ENSG00000049245	ENST00000054666	splice_donor_variant,inframe_insertion,intron_variant	3	0
chr1	8215065	TTTCTTTCTTTCTTTC	ENSG00000227634	ENST00000670361	splice_acceptor_variant,intron_variant,non_coding_transcript_variant	4	0
chr1	10119519	CAGCCAGCCAGCCAGCCAGC	ENSG00000130939	ENST00000343090	frameshift_variant	4	0
chr1	15928648	GAGAGAGAGAGAGA	ENSG00000065526	ENST00000375759	frameshift_variant	2	0
chr1	20664697	TGGG	ENSG00000117245	ENST00000400463	frameshift_variant	4	0
chr1	20664697	TGGGTGGGTGGGTGGGTGGG	ENSG00000117245	ENST00000400463	frameshift_variant	4	0
chr1	25800234	GGGCCGGGCCGGGCCGGGCC	ENSG00000162430	ENST00000361547	frameshift_variant	5	0
chr1	32770957	CTCC	ENSG00000162522	ENST00000401073	frameshift_variant	4	0
chr1	39322997	GGAGGAGGAGGAGGA	ENSG00000127603	ENST00000564288	splice_donor_variant,inframe_insertion	3	0
chr1	39322997	GGAGGAGGAGGAGGAGGA	ENSG00000127603	ENST00000564288	splice_donor_variant,inframe_insertion,intron_variant	3	0
chr1	39665507	CATGCTCATGCTCATGCT	ENSG00000116981	ENST00000235628	splice_donor_variant,intron_variant	6	0
chr1	40248037	TCTCTCTCTCTCTC	ENSG00000188800	ENST00000372766	frameshift_variant	2	0
chr1	45719226	ACACACACACACACACACACACACAC	ENSG00000197429	ENST00000396478	frameshift_variant	2	0
chr1	46303164	CCGCCCGCCCGCCCGC	ENSG00000132128	ENST00000617190	frameshift_variant	4	0
chr1	61683397	ATATATATATATATATATAT	ENSG00000162604	ENST00000606498	splice_donor_variant,intron_variant	2	0
chr1	62597998	AACTAACT	ENSG00000132855	ENST00000371129	frameshift_variant	4	0
chr1	76868483	CCCGCCCGCCCGCCCG	ENSG00000117069	ENST00000477717	splice_acceptor_variant,intron_variant	4	0.001
chr1	82996702	CTCCTCCTCCTCCTC	ENSG00000230817	ENST00000452901	splice_acceptor_variant,non_coding_transcript_variant	3	0
chr1	85987584	TCTTCTTCTTCTTCTTCT	ENSG00000171502	ENST00000370571	splice_donor_variant,intron_variant	3	0
chr1	89380549	AACAAACA	ENSG00000183347	ENST00000370456	frameshift_variant	4	0
chr1	92665930	ACTTACTT	ENSG00000067208	ENST00000684568	splice_donor_variant,coding_sequence_variant	4	0
chr1	110948377	TTTTC	ENSG00000121931	ENST00000369763	frameshift_variant	5	0
chr1	111014468	AAAAG	ENSG00000225672	ENST00000423082	splice_donor_variant,intron_variant,non_coding_transcript_variant	5	0
chr1	151838433	GCGGCGCGGCGCGGC	ENSG00000225556	ENST00000454109	frameshift_variant	5	0
chr1	151838433	GCGGC	ENSG00000225556	ENST00000454109	frameshift_variant	5	0.001
chr1	152109231	TCTCTTCTCT	ENSG00000159450	ENST00000614923	frameshift_variant	5	0
chr1	152155550	TGTCTGTC	ENSG00000215853	ENST00000316073	frameshift_variant	4	0
chr1	152155802	TGTCTGTCTGTCTGTC	ENSG00000215853	ENST00000316073	frameshift_variant	4	0
chr1	153776139	GCGCGCGCGCGCGC	ENSG00000143554	ENST00000624995	frameshift_variant	2	0
chr1	153941401	GGGAAGGGAAGGGAAGGGAA	ENSG00000198837	ENST00000361217	frameshift_variant	5	0
chr1	155916632	CTCTCTCTCTCTCT	ENSG00000132680	ENST00000368321	frameshift_variant	2	0
chr1	155916632	CTCTCTCTCT	ENSG00000132680	ENST00000368321	frameshift_variant	2	0
chr1	156625239	GGCTGGCTGGCTGGCT	ENSG00000132702	ENST00000255039	frameshift_variant	4	0
chr1	181710967	AGAGAGAGAGAGAGAG	ENSG00000198216	ENST00000367573	frameshift_variant	2	0
chr1	181710967	AGAGAGAGAGAGAGAGAGAGAGAG	ENSG00000198216	ENST00000367573	frameshift_variant	2	0
chr1	181710967	AGAGAGAGAGAGAGAGAG	ENSG00000198216	ENST00000367573	frameshift_variant	2	0
chr1	181710967	AGAGAGAGAGAGAGAGAGAGAG	ENSG00000198216	ENST00000367573	frameshift_variant	2	0
chr1	183550763	CCAGCCAG	ENSG00000116698	ENST00000347615	frameshift_variant	4	0
chr1	197102563	TTTCTTTC	ENSG00000066279	ENST00000367409	frameshift_variant	4	0
chr1	201900471	CCTCTCCTCTCCTCTCCTCT	ENSG00000163431	ENST00000367288	frameshift_variant	5	0
chr1	202160582	CTGTCTGTCTGTCTGTCTGT	ENSG00000143851	ENST00000309017	frameshift_variant	4	0
chr1	202160582	CTGTCTGTCTGTCTGTCTGTCTGT	ENSG00000143851	ENST00000309017	frameshift_variant	4	0
chr1	202160582	CTGTCTGTCTGT	ENSG00000143851	ENST00000309017	frameshift_variant	4	0
chr1	222769737	TCTCTCTCTCTCTC	ENSG00000287684	ENST00000654074	splice_donor_variant,non_coding_transcript_variant	2	0.001
chr1	224134054	TTATTATTATTATTATTATTA	ENSG00000143756	ENST00000366862	splice_acceptor_variant,intron_variant	3	0.001
chr1	224134054	TTATTATTATTATTATTATTATTA	ENSG00000143756	ENST00000366862	splice_acceptor_variant,intron_variant	3	0
chr1	224356915	GGAGGAGGAGGAGGA	ENSG00000143771	ENST00000465271	start_lost,start_retained_variant,5_prime_UTR_variant	3	0
chr1	230801550	TCTCTCTCTCTCTCTCTCTC	ENSG00000135773	ENST00000271971	splice_acceptor_variant,intron_variant	2	0
chr1	241683528	TGTGTGTGTGTGTGTGTGTGTGTGTGTGTGTGTGTGTGTG	ENSG00000162843	ENST00000437684	frameshift_variant	2	0
chr1	241683528	TGTGTGTGTGTGTGTGTG	ENSG00000162843	ENST00000437684	frameshift_variant	2	0
chr1	241683528	TGTGTGTGTGTGTGTG	ENSG00000162843	ENST00000437684	frameshift_variant	2	0
chr20	3694176	ACACACACACACACACACACACACACACACACACACACACACACACACACACACACACACACAC	ENSG00000088827	ENST00000344754	splice_donor_variant,intron_variant	2	0
chr20	3694176	ACACACACACACACACACACACACACACACACACACACACACACACACACAC	ENSG00000088827	ENST00000344754	splice_donor_variant,intron_variant	2	0.002
chr20	3694176	ACACACACACACACACACACACACACACACACACACACACACACACACAC	ENSG00000088827	ENST00000344754	splice_donor_variant,intron_variant	2	0.014
chr20	3694176	ACACACACACACACACACACACACACACACACACACACACACACACAC	ENSG00000088827	ENST00000344754	splice_donor_variant,intron_variant	2	0.042
chr20	3694176	ACACACACACACACACACACACACACACACACACACACACACACACACACACACACACAC	ENSG00000088827	ENST00000344754	splice_donor_variant,intron_variant	2	0
chr20	3694176	ACACACACACACACACACACACACACACACACACACACACACACAC	ENSG00000088827	ENST00000344754	splice_donor_variant,intron_variant	2	0.161
chr20	3694176	ACACACACACACACACACACACACACACACACACACACACACACACACACACACACACACACACACACACACACACACAC	ENSG00000088827	ENST00000344754	splice_donor_variant,intron_variant	2	0
chr20	3694176	ACACACACACACACACACACACACACACACACACACACACACACACACACACACAC	ENSG00000088827	ENST00000344754	splice_donor_variant,intron_variant	2	0
chr20	3694176	ACACACACACACACACACACACACACACACACACACACACACACACACACACAC	ENSG00000088827	ENST00000344754	splice_donor_variant,intron_variant	2	0
chr20	8757163	CAGCCAGCCAGCCAGC	ENSG00000182621	ENST00000338037	frameshift_variant	4	0
chr20	10658452	CACACACACACACACACACACA	ENSG00000101384	ENST00000254958	splice_donor_variant,intron_variant	2	0
chr20	10658452	CACACACACACACACA	ENSG00000101384	ENST00000254958	splice_donor_variant,intron_variant	2	0.001
chr20	10658452	CACACACACACACACACACACACACA	ENSG00000101384	ENST00000254958	splice_donor_variant,intron_variant	2	0
chr20	10658452	CACACACACACACACACACA	ENSG00000101384	ENST00000254958	splice_donor_variant,intron_variant	2	0
chr20	20629322	ACACACACACACACACACACACACACACACACACACACACACACACACAC	ENSG00000188559	ENST00000202677	splice_donor_variant,intron_variant	2	0.001
chr20	20629322	ACACACACACACACACACACACACACACACACACACACACACACACAC	ENSG00000188559	ENST00000202677	splice_donor_variant,intron_variant	2	0.002
chr20	20629322	ACACACACACACACACACACACACACACACACACACACACACACACACACAC	ENSG00000188559	ENST00000202677	splice_donor_variant,intron_variant	2	0
chr20	20629322	ACACACACACACACACACACACACACACACACACACACACAC	ENSG00000188559	ENST00000202677	splice_donor_variant,intron_variant	2	0.219
chr20	20629322	ACACACACACACACACACACACACACACACACACACACACACAC	ENSG00000188559	ENST00000202677	splice_donor_variant,intron_variant	2	0.085
chr20	20629322	ACACACACACACACACACACACACACACACACACACACACACACACACACACACACACACAC	ENSG00000188559	ENST00000202677	splice_donor_variant,intron_variant	2	0
chr20	20629322	ACACACACACACACACACACACACACACACACACACACACACACAC	ENSG00000188559	ENST00000202677	splice_donor_variant,intron_variant	2	0.018
chr20	20629322	ACACACACACACACACACACACACACACACACACACACACACACACACACACACACACACACACAC	ENSG00000188559	ENST00000202677	splice_donor_variant,intron_variant	2	0
chr20	25245099	AATAAATAAATAAATAAATAAATAAATAAATA	ENSG00000274414	ENST00000618303	splice_donor_variant,intron_variant,non_coding_transcript_variant	4	0
chr20	31568061	TCTCTCTCTCTCTCTCTCTC	ENSG00000101294	ENST00000398174	splice_acceptor_variant,intron_variant	2	0
chr20	33242472	TTGTTTGTTTGTTTGT	ENSG00000198183	ENST00000354297	splice_acceptor_variant,intron_variant	4	0
chr20	38646939	TCTCTCTCTCTCTCTCTC	ENSG00000124143	ENST00000373345	splice_acceptor_variant,intron_variant	2	0
chr20	41366451	CCGCCCGCCCGCCCGCCCGC	ENSG00000183798	ENST00000332312	splice_donor_variant,intron_variant	4	0
chr20	44981815	TCTCTCTCTCTCTCTC	ENSG00000101109	ENST00000372806	splice_acceptor_variant,intron_variant	2	0
chr20	63738879	CCCTCCCTCCCTCCCT	ENSG00000203896	ENST00000309546	frameshift_variant	4	0
chr20	64049466	GGCGGGCGGGCGGGCGGGCGGGCGGGCG	ENSG00000203883	ENST00000340356	frameshift_variant	4	0
chr20	64049466	GGCGGGCGGGCGGGCG	ENSG00000203883	ENST00000340356	frameshift_variant	4	0.001
chr20	64049466	GGCGGGCGGGCGGGCGGGCG	ENSG00000203883	ENST00000340356	frameshift_variant	4	0
chr21	14362008	ATTATTATTATTATTATTATTATT	ENSG00000243064	ENST00000463099	splice_acceptor_variant,intron_variant,non_coding_transcript_variant	3	0
chr21	42779868	CACACACACACACACACACACACACA	ENSG00000283051	ENST00000635001	splice_donor_variant,non_coding_transcript_variant	2	0
chr21	42779868	CACACACACACACACA	ENSG00000283051	ENST00000635001	splice_donor_variant,non_coding_transcript_variant	2	0
chr21	42779868	CACACACACACACACACA	ENSG00000283051	ENST00000635001	splice_donor_variant,non_coding_transcript_variant	2	0
chr21	42779868	CACACACACACA	ENSG00000283051	ENST00000635001	splice_donor_variant,intron_variant,non_coding_transcript_variant	2	0
chr21	42779868	CACACACACACACACACACA	ENSG00000283051	ENST00000635001	splice_donor_variant,non_coding_transcript_variant	2	0
chr21	45917572	TCTCTCTCTCTCTCTCTC	ENSG00000183570	ENST00000681687	splice_acceptor_variant,intron_variant	2	0
chr21	45917572	TCTCTCTCTCTCTCTC	ENSG00000183570	ENST00000681687	splice_acceptor_variant,intron_variant	2	0.001
chr21	46297525	CTTCCTTCCTTCCTTC	ENSG00000182362	ENST00000397701	splice_acceptor_variant,intron_variant	4	0
chr22	30387148	CCGCCCCGCCCCGCCCCGCC	ENSG00000099999	ENST00000382363	frameshift_variant	5	0
chr22	30387148	CCGCCCCGCCCCGCCCCGCCCCGCC	ENSG00000099999	ENST00000382363	frameshift_variant	5	0
chr22	35265583	AGAGAGAGAGAGAGAG	ENSG00000100281	ENST00000216106	frameshift_variant	2	0.001
chr22	35265583	AGAGAGAGAGAGAGAGAGAGAGAG	ENSG00000100281	ENST00000216106	frameshift_variant	2	0
chr22	35265583	AGAGAGAGAGAGAGAGAGAGAG	ENSG00000100281	ENST00000216106	frameshift_variant	2	0
chr22	35265583	AGAGAGAGAGAG	ENSG00000100281	ENST00000216106	frameshift_variant	2	0
chr22	37491738	CCCACCCACCCACCCACCCA	ENSG00000100065	ENST00000251973	splice_donor_variant,intron_variant	4	0
chr22	40411754	AGGGAGGGAGGGAGGG	ENSG00000196588	ENST00000355630	frameshift_variant	4	0
chr22	41909951	CGGGCCGGGCCGGGCCGGGC	ENSG00000234965	ENST00000621082	frameshift_variant	5	0
chr22	41914300	GCGGGCGGGCGGGCGGGCGGGCGGGCGG	ENSG00000234965	ENST00000621082	frameshift_variant	4	0.001
chr22	41914300	GCGGGCGGGCGGGCGGGCGG	ENSG00000234965	ENST00000621082	frameshift_variant	4	0.001
chr22	41914300	GCGGGCGGGCGGGCGGGCGGGCGGGCGGGCGG	ENSG00000234965	ENST00000621082	frameshift_variant	4	0
chr22	41914300	GCGGGCGGGCGGGCGGGCGGGCGGGCGGGCGGGCGGGCGG	ENSG00000234965	ENST00000621082	frameshift_variant	4	0
chr22	41914300	GCGGGCGGGCGGGCGG	ENSG00000234965	ENST00000621082	frameshift_variant	4	0.002
chr22	45406555	TTTCTTTTCTTTTCTTTTCT	ENSG00000077935	ENST00000357450	frameshift_variant	5	0
chr22	50114422	CTGGCTGG	ENSG00000073146	ENST00000262794	frameshift_variant	4	0
chr22	50482845	CCGGCCGG	ENSG00000128165	ENST00000395737	frameshift_variant	4	0
chr2	10777694	AGAGAGAGAGAGAGAGAGAGAG	ENSG00000143882	ENST00000272238	frameshift_variant	2	0
chr2	10777694	AGAGAGAGAGAG	ENSG00000143882	ENST00000272238	frameshift_variant	2	0
chr2	10777694	AGAGAGAGAGAGAGAG	ENSG00000143882	ENST00000272238	frameshift_variant	2	0.001
chr2	25208950	TCTTCTTCTTCTTCTTCTTCTTCT	ENSG00000230452	ENST00000431650	splice_acceptor_variant,intron_variant,non_coding_transcript_variant	3	0
chr2	32477570	TTGTTTGTTTGTTTGT	ENSG00000115760	ENST00000421745	frameshift_variant	4	0
chr2	38300257	CTCTCTCTCTCTCTCTCT	ENSG00000119787	ENST00000378954	splice_donor_variant	2	0
chr2	38300257	CTCTCTCTCTCTCTCT	ENSG00000119787	ENST00000378954	splice_donor_variant	2	0.071
chr2	42245486	TATTTTATTTTATTTTATTT	ENSG00000143924	ENST00000318522	splice_acceptor_variant,intron_variant	5	0
chr2	43710559	AACAAACA	ENSG00000152527	ENST00000282406	frameshift_variant	4	0
chr2	47657179	TGTTTGTTTGTTTGTTTGTTTGTT	ENSG00000095002	ENST00000645339	splice_acceptor_variant,intron_variant,NMD_transcript_variant	4	0
chr2	47657179	TGTTTGTTTGTTTGTTTGTTTGTTTGTT	ENSG00000095002	ENST00000645339	splice_acceptor_variant,intron_variant,NMD_transcript_variant	4	0.008
chr2	54383031	CCCTCCCTCCCTCCCTCCCT	ENSG00000177994	ENST00000405749	splice_acceptor_variant,intron_variant	4	0
chr2	55671291	AAAATAAAATAAAATAAAATAAAATAAAATAAAATAAAAT	ENSG00000138035	ENST00000447944	splice_donor_variant,intron_variant	5	0
chr2	55671291	AAAATAAAATAAAATAAAATAAAATAAAAT	ENSG00000138035	ENST00000447944	splice_donor_variant,intron_variant	5	0.001
chr2	67825473	CCCACCCACCCACCCA	ENSG00000237013	ENST00000457448	splice_donor_variant,intron_variant,non_coding_transcript_variant	4	0
chr2	73292032	CTCCCTCCCTCCCTCC	ENSG00000135625	ENST00000436467	frameshift_variant	4	0
chr2	74489998	CCTCCCCTCCCCTCCCCTCCCCTCCCCTCC	ENSG00000115282	ENST00000233623	splice_acceptor_variant,intron_variant	5	0.003
chr2	96647145	AAAGAAAG	ENSG00000249715	ENST00000624922	frameshift_variant,splice_region_variant	4	0
chr2	96972057	CACCCACCCACCCACC	ENSG00000168754	ENST00000490605	frameshift_variant	4	0
chr2	112659031	AGAGAGAGAGAGAG	ENSG00000144136	ENST00000272542	frameshift_variant	2	0
chr2	121730948	TCTTTCTTTCTTTCTT	ENSG00000155438	ENST00000285814	frameshift_variant	4	0
chr2	157780557	CACACACACACACA	ENSG00000115170	ENST00000434821	frameshift_variant	2	0
chr2	157780557	CACACACACA	ENSG00000115170	ENST00000434821	frameshift_variant	2	0
chr2	160045067	TGCTTGCTTGCT	ENSG00000153246	ENST00000283243	frameshift_variant	4	0
chr2	173090982	TTTCTTTCTTTCTTTC	ENSG00000091436	ENST00000375213	splice_acceptor_variant,intron_variant	4	0
chr2	178647042	TATATATATATATATA	ENSG00000155657	ENST00000589042	splice_donor_variant,intron_variant	2	0
chr2	178647042	TATATATATATATATATATATATATATATA	ENSG00000155657	ENST00000589042	splice_donor_variant	2	0.055
chr2	178647042	TATATATATATATATATATATATATATATATATA	ENSG00000155657	ENST00000589042	splice_donor_variant	2	0.001
chr2	178647042	TATATATATATATA	ENSG00000155657	ENST00000589042	splice_donor_variant,intron_variant	2	0
chr2	178647042	TATATATATATATATATATATATATATATATATATATATATATATA	ENSG00000155657	ENST00000589042	splice_donor_variant	2	0
chr2	178647042	TATATATATATATATATATATATATATATATATATATA	ENSG00000155657	ENST00000589042	splice_donor_variant	2	0
chr2	178647042	TATATATATATATATATATATATA	ENSG00000155657	ENST00000589042	splice_donor_variant	2	0.041
chr2	178647042	TATATATATATATATATATATATATATATATATATATATA	ENSG00000155657	ENST00000589042	splice_donor_variant	2	0
chr2	178647042	TATATATATATATATATATA	ENSG00000155657	ENST00000589042	splice_donor_variant,intron_variant	2	0.111
chr2	178647042	TATATATATATATATATATATATATATATATATATATATATA	ENSG00000155657	ENST00000589042	splice_donor_variant	2	0
chr2	178647042	TATATATATATATATATATATATATATATATA	ENSG00000155657	ENST00000589042	splice_donor_variant	2	0.004
chr2	178647042	TATATATATATATATATATATATATA	ENSG00000155657	ENST00000589042	splice_donor_variant	2	0.038
chr2	178647042	TATATATATATATATATATATATATATATATATATA	ENSG00000155657	ENST00000589042	splice_donor_variant	2	0.001
chr2	178647042	TATATATATATATATATATATATATATATATATATATATATATA	ENSG00000155657	ENST00000589042	splice_donor_variant	2	0.001
chr2	178647042	TATATATATATATATATA	ENSG00000155657	ENST00000589042	splice_donor_variant,intron_variant	2	0.003
chr2	178647042	TATATATATATATATATATATATATATA	ENSG00000155657	ENST00000589042	splice_donor_variant	2	0.006
chr2	232542860	CCTGCCTGCCTGCCTGCCTGCCTGCCTG	ENSG00000196811	ENST00000651502	splice_acceptor_variant,intron_variant	4	0
chr2	232542860	CCTGCCTGCCTGCCTGCCTGCCTG	ENSG00000196811	ENST00000651502	splice_acceptor_variant,intron_variant	4	0.005
chr2	233562712	ATAATAATAATAATAATAATAATAATAATAATAATA	ENSG00000085982	ENST00000251722	splice_donor_variant,intron_variant	3	0
chr2	238329074	GAGAGAGAGAGAGA	ENSG00000204104	ENST00000373327	frameshift_variant	2	0
chr3	10305146	TCCTCCTCCTCCTCC	ENSG00000157020	ENST00000350697	splice_acceptor_variant,protein_altering_variant,intron_variant	3	0
chr3	47001058	GTGGCGTGGCGTGGC	ENSG00000160796	ENST00000450053	frameshift_variant	5	0
chr3	48177832	ACACACACACACACACACACACACACACACACACACAC	ENSG00000164045	ENST00000302506	splice_donor_variant,intron_variant	2	0
chr3	48177832	ACACACACACACACACACACACACACAC	ENSG00000164045	ENST00000302506	splice_donor_variant,intron_variant	2	0
chr3	51391493	GGCGGGCGGGCGGGCG	ENSG00000259956	ENST00000563281	frameshift_variant	4	0
chr3	52356599	CCCCTCCCCTCCCCT	ENSG00000114841	ENST00000420323	splice_acceptor_variant,intron_variant	5	0.001
chr3	52489597	TGCCTGCCTGCCTGCC	ENSG00000010322	ENST00000345716	frameshift_variant	4	0
chr3	53495167	GATGATGATGATGATGAT	ENSG00000157388	ENST00000350061	start_lost,inframe_deletion	3	0
chr3	53495167	GATGATGATGAT	ENSG00000157388	ENST00000350061	start_lost,inframe_deletion	3	0
chr3	57913182	GAATGGAATGGAATGGAATGGAATGGAATG	ENSG00000163681	ENST00000671191	frameshift_variant	5	0
chr3	57913182	GAATGGAATGGAATGGAATG	ENSG00000163681	ENST00000671191	frameshift_variant	5	0
chr3	67947117	TTTATTTATTTA	ENSG00000241316	ENST00000482677	splice_acceptor_variant,intron_variant,non_coding_transcript_variant	4	0
chr3	67947117	TTTATTTATTTATTTATTTATTTATTTATTTATTTATTTATTTA	ENSG00000241316	ENST00000482677	splice_acceptor_variant,non_coding_transcript_variant	4	0.374
chr3	67947117	TTTATTTATTTATTTATTTA	ENSG00000241316	ENST00000482677	splice_acceptor_variant,intron_variant,non_coding_transcript_variant	4	0
chr3	67947117	TTTATTTATTTATTTATTTATTTATTTATTTA	ENSG00000241316	ENST00000482677	splice_acceptor_variant,non_coding_transcript_variant	4	0.007
chr3	67947117	TTTATTTATTTATTTATTTATTTATTTA	ENSG00000241316	ENST00000482677	splice_acceptor_variant,non_coding_transcript_variant	4	0.001
chr3	67947117	TTTATTTATTTATTTATTTATTTATTTATTTATTTATTTATTTATTTA	ENSG00000241316	ENST00000482677	splice_acceptor_variant,non_coding_transcript_variant	4	0.356
chr3	67947117	TTTATTTATTTATTTATTTATTTATTTATTTATTTATTTATTTATTTATTTA	ENSG00000241316	ENST00000482677	splice_acceptor_variant,non_coding_transcript_variant	4	0.018
chr3	67947117	TTTATTTATTTATTTATTTATTTATTTATTTATTTA	ENSG00000241316	ENST00000482677	splice_acceptor_variant,non_coding_transcript_variant	4	0.005
chr3	67947117	TTTATTTATTTATTTATTTATTTATTTATTTATTTATTTATTTATTTATTTATTTA	ENSG00000241316	ENST00000482677	splice_acceptor_variant,non_coding_transcript_variant	4	0.001
chr3	67947117	TTTATTTATTTATTTATTTATTTATTTATTTATTTATTTA	ENSG00000241316	ENST00000482677	splice_acceptor_variant,non_coding_transcript_variant	4	0.019
chr3	78636061	TTTGTTTGTTTGTTTG	ENSG00000169855	ENST00000464233	frameshift_variant	4	0
chr3	97479328	AGAAGAGAAG	ENSG00000080224	ENST00000389672	frameshift_variant	5	0
chr3	100744809	TGTGTGTGTGTGTGTGTGTGTGTGTG	ENSG00000114354	ENST00000240851	splice_acceptor_variant,intron_variant	2	0
chr3	100744809	TGTGTGTGTGTGTGTGTGTGTGTGTGTGTGTGTGTG	ENSG00000114354	ENST00000240851	splice_acceptor_variant,intron_variant	2	0
chr3	100744809	TGTGTGTGTGTGTGTGTGTGTGTGTGTG	ENSG00000114354	ENST00000240851	splice_acceptor_variant,intron_variant	2	0
chr3	100744809	TGTGTGTGTGTGTGTGTGTGTGTGTGTGTGTGTGTGTGTGTGTG	ENSG00000114354	ENST00000240851	splice_acceptor_variant,intron_variant	2	0
chr3	122570522	AAGGAAGG	ENSG00000163840	ENST00000296161	frameshift_variant	4	0
chr3	132490875	TTTTGTTTTGTTTTGTTTTGTTTTG	ENSG00000138246	ENST00000260818	splice_acceptor_variant,intron_variant	5	0
chr3	142400436	CTTACTTA	ENSG00000114127	ENST00000392981	splice_donor_variant,coding_sequence_variant	4	0
chr3	161443588	TCTTCTTCTTCTTCT	ENSG00000240567	ENST00000473595	splice_acceptor_variant,non_coding_transcript_variant	3	0
chr3	165063531	ATTATTATTATTATT	ENSG00000090402	ENST00000264382	splice_acceptor_variant,inframe_insertion,intron_variant	3	0
chr3	165063531	ATTATTATTATTATTATT	ENSG00000090402	ENST00000264382	splice_acceptor_variant,inframe_insertion,intron_variant	3	0
chr3	171009914	GTGTGTGTGTGTGTGTGTGTGTGTGTGTGTGTGTGTGTGTGTGTGT	ENSG00000163581	ENST00000314251	splice_donor_variant,intron_variant	2	0.008
chr3	171009914	GTGTGTGTGTGTGTGTGTGTGTGTGTGTGTGTGTGTGTGTGTGTGTGTGT	ENSG00000163581	ENST00000314251	splice_donor_variant,intron_variant	2	0
chr3	171009914	GTGTGTGTGTGTGTGTGTGTGTGTGTGTGTGTGTGTGTGTGTGTGTGTGTGTGTGTGTGT	ENSG00000163581	ENST00000314251	splice_donor_variant,intron_variant	2	0
chr3	171009914	GTGTGTGTGTGTGTGTGTGTGTGTGTGTGTGTGTGTGTGTGTGTGTGTGTGT	ENSG00000163581	ENST00000314251	splice_donor_variant,intron_variant	2	0
chr3	171009914	GTGTGTGTGTGTGTGTGTGTGTGTGTGTGTGTGTGTGTGTGTGTGTGTGTGTGTGTGTGTGTGTGTGTGTGTGTGT	ENSG00000163581	ENST00000314251	splice_donor_variant,intron_variant	2	0
chr3	171009914	GTGTGTGTGTGTGTGTGTGTGTGTGTGTGTGTGTGTGTGTGTGTGTGTGTGTGT	ENSG00000163581	ENST00000314251	splice_donor_variant,intron_variant	2	0
chr3	171009914	GTGTGTGTGTGTGTGTGTGTGTGTGTGTGTGTGTGTGTGTGTGTGTGT	ENSG00000163581	ENST00000314251	splice_donor_variant,intron_variant	2	0.002
chr3	171009914	GTGTGTGTGTGTGTGTGTGTGTGTGTGTGTGTGTGTGTGTGTGTGTGTGTGTGTGTGTGTGTGTGTGTGTGTGTGTGTGTGTGTGT	ENSG00000163581	ENST00000314251	splice_donor_variant,intron_variant	2	0
chr3	171009914	GTGTGTGTGTGTGTGTGTGTGTGTGTGTGTGTGTGTGTGTGTGT	ENSG00000163581	ENST00000314251	splice_donor_variant,intron_variant	2	0.075
chr3	171009914	GTGTGTGTGTGTGTGTGTGTGTGTGTGTGTGTGTGTGTGTGTGTGTGTGTGTGTGTGT	ENSG00000163581	ENST00000314251	splice_donor_variant,intron_variant	2	0
chr3	171009914	GTGTGTGTGTGTGTGTGTGTGTGTGTGTGTGTGTGTGTGTGTGTGTGTGTGTGTGTGTGTGT	ENSG00000163581	ENST00000314251	splice_donor_variant,intron_variant	2	0
chr3	171009914	GTGTGTGTGTGTGTGTGTGTGTGTGTGTGTGTGTGTGTGTGTGTGTGTGTGTGTGT	ENSG00000163581	ENST00000314251	splice_donor_variant,intron_variant	2	0
chr3	187226395	CTCACTCA	ENSG00000127241	ENST00000337774	splice_donor_variant,intron_variant	4	0
chr3	196733741	TCTCTCTCTCTCTCTCTC	ENSG00000163964	ENST00000392391	splice_acceptor_variant,intron_variant	2	0
chr3	196820352	TGTTTTGTTTTGTTTTGTTT	ENSG00000180370	ENST00000327134	splice_acceptor_variant,intron_variant	5	0.017
chr4	161165	AAGATAAGAT	ENSG00000250312	ENST00000510175	frameshift_variant	5	0.006
chr4	444160	TGTCT	ENSG00000182903	ENST00000511833	frameshift_variant	5	0
chr4	973470	GCC	ENSG00000145214	ENST00000273814	start_lost,inframe_deletion	3	0.001
chr4	1855903	GGCGGGCGGGCGGGCG	ENSG00000168924	ENST00000302787	frameshift_variant	4	0
chr4	5745188	TTCTTCTTCTTCTTCTTC	ENSG00000072840	ENST00000264956	splice_acceptor_variant	3	0
chr4	5989143	CTCTCTCTCTCTCTCTCTCTCT	ENSG00000181215	ENST00000531445	frameshift_variant	2	0
chr4	5989143	CTCTCTCTCTCTCT	ENSG00000181215	ENST00000531445	frameshift_variant	2	0.001
chr4	5989143	CTCTCTCTCTCTCTCT	ENSG00000181215	ENST00000531445	frameshift_variant	2	0
chr4	5989143	CTCTCTCTCTCTCTCTCTCT	ENSG00000181215	ENST00000531445	frameshift_variant	2	0.001
chr4	5989143	CTCTCTCTCTCTCTCTCTCTCTCTCTCT	ENSG00000181215	ENST00000531445	frameshift_variant	2	0
chr4	13614359	TTTCTTTCTTTCTTTCTTTC	ENSG00000038219	ENST00000040738	frameshift_variant	4	0
chr4	14143279	TTTCTTTCTTTCTTTCTTTC	ENSG00000251679	ENST00000514339	splice_acceptor_variant,non_coding_transcript_variant	4	0
chr4	17705010	TTTCTTTC	ENSG00000047662	ENST00000265018	frameshift_variant	4	0
chr4	29047245	CTCTCTCTCTCTCT	ENSG00000249228	ENST00000514855	splice_acceptor_variant,non_coding_transcript_variant	2	0
chr4	41646492	GAGAGAGAGAGAGA	ENSG00000064042	ENST00000503057	frameshift_variant	2	0
chr4	41646492	GAGAGAGAGAGAGAGA	ENSG00000064042	ENST00000503057	frameshift_variant	2	0
chr4	42060176	TTCTTCTTCTTCTTCTTC	ENSG00000014824	ENST00000264451	splice_acceptor_variant,intron_variant	3	0
chr4	83448770	ACACACACAC	ENSG00000163312	ENST00000295488	splice_donor_variant,intron_variant	2	0
chr4	84690556	CACACACACACACACACACACACACA	ENSG00000163625	ENST00000295888	frameshift_variant	2	0
chr4	87047383	CCTCCCTCCCTCCCTC	ENSG00000172493	ENST00000395146	frameshift_variant	4	0
chr4	87266720	AAACAAACAAACAAACAAAC	ENSG00000250572	ENST00000503666	splice_donor_variant,intron_variant,non_coding_transcript_variant	4	0.001
chr4	87266720	AAACAAACAAACAAAC	ENSG00000250572	ENST00000503666	splice_donor_variant,intron_variant,non_coding_transcript_variant	4	0.315
chr4	87845068	GAAAGAAA	ENSG00000152595	ENST00000395102	frameshift_variant	4	0
chr4	87845068	GAAAGAAAGAAAGAAA	ENSG00000152595	ENST00000395102	frameshift_variant	4	0
chr4	88731382	CTTTT	ENSG00000138640	ENST00000264344	frameshift_variant	5	0
chr4	94280574	TGTTTTGTTTTGTTTTGTTT	ENSG00000163104	ENST00000354268	splice_acceptor_variant,intron_variant	5	0.008
chr4	108199808	TTCTTCTTCTTCTTC	ENSG00000232021	ENST00000665040	splice_acceptor_variant,intron_variant,non_coding_transcript_variant	3	0
chr4	127887380	TTTGTTTGTTTGTTTG	ENSG00000142731	ENST00000270861	splice_acceptor_variant,intron_variant	4	0
chr4	162322844	ATAATAATAATAATAATAATAATA	ENSG00000251253	ENST00000515074	splice_acceptor_variant,intron_variant,non_coding_transcript_variant	3	0
chr4	166060008	TTTTCTTTTCTTTTCTTTTC	ENSG00000038295	ENST00000061240	splice_acceptor_variant,intron_variant	5	0
chr4	186083928	AGACAGAC	ENSG00000164342	ENST00000296795	frameshift_variant	4	0
chr5	5200109	TCTCTCTCTCTCTCTCTCTCTCTC	ENSG00000145536	ENST00000274181	splice_acceptor_variant,intron_variant	2	0.272
chr5	5200109	TCTCTCTCTCTCTCTCTCTCTCTCTCTC	ENSG00000145536	ENST00000274181	splice_acceptor_variant,intron_variant	2	0
chr5	5200109	TCTCTCTCTCTCTCTCTCTCTCTCTCTCTCTC	ENSG00000145536	ENST00000274181	splice_acceptor_variant,intron_variant	2	0
chr5	5200109	TCTCTCTCTCTCTCTCTCTCTCTCTC	ENSG00000145536	ENST00000274181	splice_acceptor_variant,intron_variant	2	0.002
chr5	5200109	TCTCTCTCTCTCTCTCTCTCTCTCTCTCTC	ENSG00000145536	ENST00000274181	splice_acceptor_variant,intron_variant	2	0
chr5	6754901	ACACACACACACACAC	ENSG00000112941	ENST00000230859	frameshift_variant	2	0
chr5	6754901	ACACACACACACACACAC	ENSG00000112941	ENST00000230859	frameshift_variant	2	0
chr5	7213905	TTTGTTTGTTTGTTTGTTTGTTTGTTTG	ENSG00000250974	ENST00000512838	splice_acceptor_variant,intron_variant,non_coding_transcript_variant	4	0.005
chr5	37226968	CTTCCTTC	ENSG00000197603	ENST00000651892	frameshift_variant	4	0
chr5	40429916	CTCTCTCTCTCTCTCT	ENSG00000283286	ENST00000637776	splice_acceptor_variant,intron_variant,non_coding_transcript_variant	2	0
chr5	40569458	TATATATATATATATA	ENSG00000113638	ENST00000637375	frameshift_variant	2	0
chr5	40569458	TATATATATATATA	ENSG00000113638	ENST00000637375	frameshift_variant	2	0.001
chr5	55065930	TTATTTATTTATTTATTTATTTAT	ENSG00000248029	ENST00000445660	splice_acceptor_variant,intron_variant,non_coding_transcript_variant	4	0
chr5	55065930	TTATTTATTTATTTATTTAT	ENSG00000248029	ENST00000445660	splice_acceptor_variant,intron_variant,non_coding_transcript_variant	4	0
chr5	55233267	CGGGCCGGGCCGGGC	ENSG00000152669	ENST00000282572	frameshift_variant	5	0
chr5	73006425	TTTTATTTTATTTTATTTTA	ENSG00000157107	ENST00000430046	splice_acceptor_variant,intron_variant	5	0
chr5	73580022	GAAGGAAGGAAGGAAG	ENSG00000164338	ENST00000296792	frameshift_variant	4	0
chr5	77118300	TTGTTGTTGTTGTTGTTGTTG	ENSG00000284762	ENST00000646262	splice_acceptor_variant,intron_variant	3	0
chr5	94649442	TACATACATACATACA	ENSG00000133302	ENST00000265140	splice_acceptor_variant	4	0
chr5	110420636	TTCTC	ENSG00000186952	ENST00000455884	frameshift_variant	5	0
chr5	124536181	ATAAATAAATAAATAAATAAATAAATAAATAAATAAATAA	ENSG00000248296	ENST00000503145	splice_donor_variant,intron_variant,non_coding_transcript_variant	4	0
chr5	126508307	TTACTTAC	ENSG00000250602	ENST00000648070	splice_donor_variant,intron_variant,non_coding_transcript_variant	4	0.011
chr5	139747268	CACACACACA	ENSG00000249131	ENST00000657032	splice_donor_variant,intron_variant,non_coding_transcript_variant	2	0
chr5	139747268	CACACACACACACA	ENSG00000249131	ENST00000657032	splice_donor_variant,non_coding_transcript_variant	2	0
chr5	139747268	CACACACACACACACA	ENSG00000249131	ENST00000657032	splice_donor_variant,non_coding_transcript_variant	2	0
chr5	139747268	CACACACACACACACACACA	ENSG00000249131	ENST00000657032	splice_donor_variant,non_coding_transcript_variant	2	0
chr5	140335902	CAGACAGACAGACAGA	ENSG00000113070	ENST00000230990	frameshift_variant	4	0
chr5	140653009	GAGAGAGAGAGAGAGAGA	ENSG00000113141	ENST00000417647	frameshift_variant	2	0
chr5	140653009	GAGAGAGAGAGAGAGAGAGAGA	ENSG00000113141	ENST00000417647	frameshift_variant	2	0
chr5	140653009	GAGAGAGAGAGAGAGA	ENSG00000113141	ENST00000417647	frameshift_variant	2	0.001
chr5	147631501	TCTCTCTCTC	ENSG00000176049	ENST00000616793	frameshift_variant,splice_region_variant	2	0
chr5	150656794	GCCCGCCCGCCCGCCCGCCC	ENSG00000171992	ENST00000307662	frameshift_variant	4	0
chr5	150670623	CAGCCAGC	ENSG00000164591	ENST00000517768	frameshift_variant	4	0.001
chr5	157243605	CTCTCTCTCTCTCTCTCT	ENSG00000113263	ENST00000422843	splice_acceptor_variant,intron_variant	2	0
chr5	161631691	TTTTGTTTTGTTTTGTTTTGTTTTG	ENSG00000145863	ENST00000522269	splice_acceptor_variant,non_coding_transcript_variant	5	0.001
chr6	2671339	TTCTTCTTCTTCTTC	ENSG00000145949	ENST00000274643	splice_acceptor_variant,coding_sequence_variant,intron_variant	3	0
chr6	14211557	TGTTTTGTTTTGTTTTGTTTTGTTT	ENSG00000286281	ENST00000658931	splice_acceptor_variant,intron_variant,non_coding_transcript_variant	5	0
chr6	25273093	CTCTCTCTCT	ENSG00000213972	ENST00000397093	splice_acceptor_variant,non_coding_transcript_exon_variant,intron_variant	2	0.001
chr6	25273093	CTCTCTCT	ENSG00000213972	ENST00000397093	splice_acceptor_variant,non_coding_transcript_exon_variant,intron_variant	2	0
chr6	29487380	ACACACACAC	ENSG00000204687	ENST00000377127	frameshift_variant	2	0
chr6	30561812	TCTCTCTCTCTCTCTCTCTCTCTCTCTC	ENSG00000204576	ENST00000376560	splice_acceptor_variant,intron_variant	2	0
chr6	30561812	TCTCTCTCTCTCTCTCTCTCTCTCTCTCTCTCTCTCTCTCTC	ENSG00000204576	ENST00000376560	splice_acceptor_variant,intron_variant	2	0
chr6	30561812	TCTCTCTCTCTCTCTCTCTCTC	ENSG00000204576	ENST00000376560	splice_acceptor_variant,intron_variant	2	0.005
chr6	30561812	TCTCTCTCTCTCTCTCTCTCTCTC	ENSG00000204576	ENST00000376560	splice_acceptor_variant,intron_variant	2	0.001
chr6	30561812	TCTCTCTCTCTCTCTCTCTCTCTCTC	ENSG00000204576	ENST00000376560	splice_acceptor_variant,intron_variant	2	0
chr6	31577103	CTCCCTCCCTCCCTCC	ENSG00000232810	ENST00000449264	splice_acceptor_variant	4	0
chr6	31662692	GGAGGGAGGGAGGGAG	ENSG00000204438	ENST00000375896	frameshift_variant	4	0.001
chr6	31662692	GGAGGGAG	ENSG00000204438	ENST00000375896	frameshift_variant	4	0
chr6	32117842	CTCTCTCTCTCTCTCTCT	ENSG00000213676	ENST00000375203	splice_donor_variant,intron_variant	2	0
chr6	33211364	GGTGG	ENSG00000204227	ENST00000374656	frameshift_variant	5	0
chr6	33294668	ACACACACACACACACACAC	ENSG00000237441	ENST00000497454	splice_donor_variant,intron_variant	2	0
chr6	33294668	ACACACACACACACACACACACACACAC	ENSG00000237441	ENST00000497454	splice_donor_variant,intron_variant	2	0
chr6	33294668	ACACACACACACACACACACACACACACAC	ENSG00000237441	ENST00000497454	splice_donor_variant,intron_variant	2	0
chr6	33294668	ACACACACACACACACACACAC	ENSG00000237441	ENST00000497454	splice_donor_variant,intron_variant	2	0
chr6	38863981	AAAGAAAGAAAGAAAG	ENSG00000124721	ENST00000327475	frameshift_variant	4	0
chr6	43038920	CAGCCCAGCCCAGCCCAGCC	ENSG00000044090	ENST00000265348	frameshift_variant	5	0
chr6	43770714	GACAGACAGACAGACAGACA	ENSG00000112715	ENST00000672860	frameshift_variant	4	0.001
chr6	56604662	TTCTTTCTTTCTTTCTTTCT	ENSG00000151914	ENST00000680361	frameshift_variant	4	0
chr6	73195063	TGTCTGTCTGTCTGTC	ENSG00000185760	ENST00000370398	frameshift_variant	4	0
chr6	99408180	TTCTTTCTTTCTTTCTTTCT	ENSG00000132424	ENST00000369239	frameshift_variant	4	0
chr6	100881038	CCACCTCCACCTCCACCTCCACCT	ENSG00000112249	ENST00000369162	splice_donor_variant,intron_variant	6	0
chr6	125754438	TTATTTATTTATTTATTTATTTATTTAT	ENSG00000135547	ENST00000368364	splice_acceptor_variant,intron_variant	4	0.001
chr6	125754438	TTATTTATTTATTTATTTATTTATTTATTTATTTAT	ENSG00000135547	ENST00000368364	splice_acceptor_variant,intron_variant	4	0
chr6	137198369	CTCTCTCTCTCTCT	ENSG00000027697	ENST00000367739	frameshift_variant	2	0
chr6	149369894	TTTCTTTCTTTCTTTC	ENSG00000055208	ENST00000637181	splice_acceptor_variant,intron_variant	4	0.002
chr7	5995574	CTGTCTGTCTGTCTGT	ENSG00000122512	ENST00000265849	frameshift_variant	4	0
chr7	7532795	CTTTCTTTCTTTCTTT	ENSG00000215018	ENST00000399429	frameshift_variant	4	0
chr7	48278072	TATATATATATATATATATATATA	ENSG00000179869	ENST00000435803	splice_acceptor_variant,intron_variant	2	0
chr7	48278072	TATATATATATATATATATATA	ENSG00000179869	ENST00000435803	splice_acceptor_variant,intron_variant	2	0.005
chr7	74536201	AGCCAGCCAGCCAGCC	ENSG00000006704	ENST00000424337	frameshift_variant	4	0
chr7	76264785	AAAAGAAAAGAAAAG	ENSG00000177679	ENST00000611745	frameshift_variant	5	0
chr7	78019589	CCCGCCCGCCCGCCCG	ENSG00000187391	ENST00000354212	frameshift_variant	4	0
chr7	82847221	ATTCCATTCCATTCCATTCCATTCCATTCCATTCCATTCCATTCCATTCCATTCCATTCCATTCC	ENSG00000186472	ENST00000333891	frameshift_variant	5	0
chr7	90342223	TTTATTTATTTATTTATTTATTTA	ENSG00000105793	ENST00000469675	splice_acceptor_variant,intron_variant,non_coding_transcript_variant	4	0.003
chr7	95251793	AGAAAGAA	ENSG00000158528	ENST00000433360	frameshift_variant	4	0
chr7	96645765	GGATGGATGGATGGATGGATGGATGGATGGAT	ENSG00000127922	ENST00000623693	frameshift_variant	4	0
chr7	100157621	CTGCCCTGCCCTGCC	ENSG00000146826	ENST00000316937	splice_donor_variant,intron_variant	5	0
chr7	100966886	CTCTCTCTCTCTCT	ENSG00000169894	ENST00000379458	splice_acceptor_variant	2	0
chr7	117536516	GATTGATTGATTGATTGATTGATTGATTGATT	ENSG00000001626	ENST00000003084	splice_acceptor_variant,intron_variant	4	0.001
chr7	127590049	TCCTTCCTTCCTTCCTTCCT	ENSG00000004059	ENST00000000233	splice_acceptor_variant,intron_variant	4	0.001
chr7	139409620	AGAGAGAGAGAG	ENSG00000146963	ENST00000354926	frameshift_variant	2	0
chr7	139409620	AGAGAGAGAGAGAGAG	ENSG00000146963	ENST00000354926	frameshift_variant	2	0.001
chr7	139409620	AGAGAGAGAGAGAGAGAGAGAGAGAGAG	ENSG00000146963	ENST00000354926	frameshift_variant	2	0
chr7	140062679	CCGCCCGCCCGCCCGC	ENSG00000059378	ENST00000263549	frameshift_variant	4	0
chr7	155737509	TGTTGTTGTTGTTGTTGTTGTTGTTGT	ENSG00000184863	ENST00000401878	splice_acceptor_variant,intron_variant	3	0
chr8	2001689	CGCGCGCGCGCGCG	ENSG00000176595	ENST00000320248	frameshift_variant	2	0
chr8	2001689	CGCGCGCGCG	ENSG00000176595	ENST00000320248	frameshift_variant	2	0
chr8	22579175	TCCCTCCCTCCCTCCC	ENSG00000120913	ENST00000308354	frameshift_variant	4	0
chr8	39169903	ATTTATTTATTTATTT	ENSG00000197140	ENST00000379907	splice_acceptor_variant	4	0
chr8	78686433	TTTATTTATTTATTTATTTATTTATTTATTTATTTATTTATTTA	ENSG00000104427	ENST00000263849	splice_acceptor_variant,intron_variant	4	0
chr8	78686433	TTTATTTATTTATTTATTTATTTATTTATTTATTTA	ENSG00000104427	ENST00000263849	splice_acceptor_variant,intron_variant	4	0.105
chr8	78686433	TTTATTTATTTATTTATTTATTTATTTATTTATTTATTTA	ENSG00000104427	ENST00000263849	splice_acceptor_variant,intron_variant	4	0.007
chr8	84139904	TGTTTGTTTGTTTGTTTGTT	ENSG00000254202	ENST00000523678	splice_acceptor_variant,intron_variant,non_coding_transcript_variant	4	0
chr8	84163645	CTCTCTCTCT	ENSG00000253362	ENST00000518452	splice_acceptor_variant,non_coding_transcript_exon_variant,intron_variant	2	0.001
chr8	84163645	CTCTCTCT	ENSG00000253362	ENST00000518452	splice_acceptor_variant,non_coding_transcript_exon_variant,intron_variant	2	0
chr8	84163645	CT	ENSG00000253362	ENST00000518452	splice_acceptor_variant,non_coding_transcript_exon_variant,intron_variant	2	0.002
chr8	86554834	TTTGTTTGTTTGTTTGTTTGTTTGTTTG	ENSG00000085719	ENST00000517490	splice_acceptor_variant,intron_variant	4	0
chr8	89833433	TGTGTGTGTGTGTGTG	ENSG00000275103	ENST00000619538	splice_acceptor_variant,non_coding_transcript_exon_variant,intron_variant	2	0
chr8	89833433	TGTGTGTGTGTGTG	ENSG00000275103	ENST00000619538	splice_acceptor_variant,non_coding_transcript_exon_variant,intron_variant	2	0
chr8	89833433	TGTGTGTGTGTGTGTGTG	ENSG00000275103	ENST00000619538	splice_acceptor_variant,non_coding_transcript_exon_variant	2	0
chr8	102243968	TTTGTTTGTTTGTTTGTTTGTTTGTTTGTTTGTTTGTTTGTTTGTTTG	ENSG00000246263	ENST00000520820	splice_acceptor_variant,intron_variant,non_coding_transcript_variant	4	0
chr8	102243968	TTTGTTTGTTTGTTTGTTTGTTTGTTTGTTTGTTTGTTTG	ENSG00000246263	ENST00000520820	splice_acceptor_variant,intron_variant,non_coding_transcript_variant	4	0
chr8	113491523	TTGTTGTTGTTGTTGTTGTTGTTGTTG	ENSG00000286937	ENST00000652926	splice_acceptor_variant,intron_variant,non_coding_transcript_variant	3	0
chr8	116771760	GAAAAGAAAAGAAAAGAAAA	ENSG00000147679	ENST00000309822	frameshift_variant	5	0
chr8	124557786	AGGCAGGCAGGCAGGC	ENSG00000170873	ENST00000518547	frameshift_variant	4	0
chr8	144392416	CCCTCCCTCCCTCCCTCCCTCCCTCCCTCCCT	ENSG00000173137	ENST00000308860	splice_acceptor_variant,intron_variant	4	0.005
chr8	144392416	CCCTCCCTCCCTCCCTCCCTCCCTCCCTCCCTCCCT	ENSG00000173137	ENST00000308860	splice_acceptor_variant,intron_variant	4	0
chr9	19076584	AAATAAATAAATAAATAAATAAAT	ENSG00000147874	ENST00000380502	splice_donor_variant,intron_variant	4	0
chr9	35607312	TGTGTGTGTGTGTGTGTGTGTGTGTGTG	ENSG00000107140	ENST00000336395	splice_acceptor_variant,intron_variant	2	0
chr9	72577878	TATTTATTTATTTATTTATTTATTTATTTATTTATTTATT	ENSG00000165091	ENST00000297784	splice_acceptor_variant,intron_variant	4	0
chr9	72577878	TATTTATTTATTTATTTATTTATT	ENSG00000165091	ENST00000297784	splice_acceptor_variant,intron_variant	4	0
chr9	97854031	GGGCGGGCGGGCGGGC	ENSG00000178919	ENST00000375123	frameshift_variant	4	0
chr9	100300656	AAAACAAAACAAAACAAAAC	ENSG00000119509	ENST00000262457	frameshift_variant	5	0
chr9	121025421	ACACACACACACACACACACACACACACACACACACACACACAC	ENSG00000106804	ENST00000223642	splice_donor_variant,intron_variant	2	0.016
chr9	121025421	ACACACACACACACACACACACACACACACACACACACACACACACACACACACAC	ENSG00000106804	ENST00000223642	splice_donor_variant,intron_variant	2	0
chr9	121025421	ACACACACACACACACACACACACACACACACACACACACACACACACACACACACACACACACACAC	ENSG00000106804	ENST00000223642	splice_donor_variant,intron_variant	2	0
chr9	121025421	ACACACACACACACACACACACACACACACACAC	ENSG00000106804	ENST00000223642	splice_donor_variant,intron_variant	2	0.054
chr9	121025421	ACACACACACACACACACACACACACACACACACACACACACACACACACACACACACACACACACACACAC	ENSG00000106804	ENST00000223642	splice_donor_variant,intron_variant	2	0
chr9	121025421	ACACACACACACACACACACACACACACACACACACAC	ENSG00000106804	ENST00000223642	splice_donor_variant,intron_variant	2	0.419
chr9	121025421	ACACACACACACACACACACACACACACACACACACACACACACACACAC	ENSG00000106804	ENST00000223642	splice_donor_variant,intron_variant	2	0
chr9	121025421	ACACACACACACACACACACACACACACACACACACACACAC	ENSG00000106804	ENST00000223642	splice_donor_variant,intron_variant	2	0.141
chr9	121025421	ACACACACACACACACACACACACACACACACACACACACACACACACACACACACAC	ENSG00000106804	ENST00000223642	splice_donor_variant,intron_variant	2	0
chr9	121025421	ACACACACACACACACACACACACACACACACACAC	ENSG00000106804	ENST00000223642	splice_donor_variant,intron_variant	2	0.09
chr9	121025421	ACACACACACACACACACACACACACACACACACACACACACACACAC	ENSG00000106804	ENST00000223642	splice_donor_variant,intron_variant	2	0.001
chr9	121025421	ACACACACACACACACACACACACACACACACACACACACACACACACACACACACACAC	ENSG00000106804	ENST00000223642	splice_donor_variant,intron_variant	2	0
chr9	121025421	ACACACACACACACACACACACACACACACACACACACAC	ENSG00000106804	ENST00000223642	splice_donor_variant,intron_variant	2	0.221
chr9	121025421	ACACACACACACACACACACACACACACACACACACACACACACAC	ENSG00000106804	ENST00000223642	splice_donor_variant,intron_variant	2	0.001
chr9	121169733	AGAAAGAAAGAAAGAA	ENSG00000119397	ENST00000373855	frameshift_variant	4	0
chr9	121169733	AGAAAGAA	ENSG00000119397	ENST00000373855	frameshift_variant	4	0
chr9	125342234	AGAAAGAAAGAAAGAA	ENSG00000165219	ENST00000297933	frameshift_variant	4	0
chr9	127402576	GCTGGCTGGCTGGCTG	ENSG00000136856	ENST00000373371	frameshift_variant	4	0
chr9	128180708	CCTCCCTCCCTCCCTC	ENSG00000148337	ENST00000372938	splice_donor_variant	4	0
chr9	130681222	CCCCGCCCCGCCCCGCCCCGCCCCGCCCCG	ENSG00000130711	ENST00000253008	splice_acceptor_variant,intron_variant	5	0
chr9	132277145	TCTG	ENSG00000107290	ENST00000224140	splice_acceptor_variant,coding_sequence_variant,intron_variant	4	0
chr9	135786173	CCCTGCCCTGCCCTGCCCTGCCCTG	ENSG00000107147	ENST00000371757	splice_acceptor_variant,intron_variant	5	0.004
chr9	135786173	CCCTGCCCTGCCCTGCCCTGCCCTGCCCTGCCCTG	ENSG00000107147	ENST00000371757	splice_acceptor_variant,intron_variant	5	0
chr9	135786173	CCCTGCCCTGCCCTGCCCTGCCCTGCCCTG	ENSG00000107147	ENST00000371757	splice_acceptor_variant,intron_variant	5	0.001
chr9	137048915	GCCCCGCCCCGCCCCGCCCCGCCCCGCCCC	ENSG00000054179	ENST00000355097	splice_donor_variant,intron_variant	5	0.001
chr9	137306983	GGCTCGGCTCGGCTC	ENSG00000187609	ENST00000340951	frameshift_variant	5	0

## Sheet: S6
Supplementary Data 6. LD with GWAS risk SNPs.
STR	SNP_POS	SNP_ID	Trait	PValue	LD
chr18:273253	chr18:248481	rs59895994	vital capacity	7e-12	0.95253
chr18:273253	chr18:268992	rs9948087	triglyceride measurement	5e-08	0.913805
chr18:273253	chr18:279824	rs10432084	smoking status measurement	6e-09	0.768157
chr18:273253	chr18:280235	rs4632203	smoking status measurement	1e-08	0.768157
chr18:273253	chr18:280897	rs12456711	smoking behavior	4e-08	0.761199
chr18:783391	chr18:787846	rs9961091	mean arterial pressure	2e-16	0.762633
chr18:6897896	chr18:6879354	rs2889535	risk-taking behaviour	5e-09	0.775419
chr18:9141216	chr18:9109486	rs4148965	heel bone mineral density	2e-10	0.712631
chr18:13148001	chr18:12947463	rs3809912	schizophrenia	1e-08	0.80611
chr18:13148001	chr18:12947463	rs3809912	cognitive function measurement	1e-09	0.80611
chr18:13148001	chr18:13116433	rs1786263	body height	6e-22	0.876209
chr18:13158824	chr18:13116433	rs1786263	body height	6e-22	0.724301
chr18:21659672	chr18:21681452	rs11662721	phospholipid measurement	1e-08	0.75634
chr18:21677675	chr18:21681452	rs11662721	phospholipid measurement	1e-08	0.886433
chr18:22613511	chr18:22568568	rs7243351	forced expiratory volume	5e-08	0.835611
chr18:22613511	chr18:22643732	rs11661542	brain aneurysm	1e-12	0.844547
chr18:22613511	chr18:22654373	rs11082051	forced expiratory volume	4e-08	0.8445
chr18:22613511	chr18:22684222	rs11082082	vital capacity	1e-09	0.819901
chr18:22879767	chr18:22815141	rs4578769	eosinophil percentage of leukocytes	8e-09	0.739926
chr18:22879767	chr18:22884208	rs8085287	leukocyte count	3e-08	0.803932
chr18:22879767	chr18:22897971	rs12962334	breast carcinoma	4e-09	0.713814
chr18:23120909	chr18:23083870	rs4493170	BMI-adjusted waist circumference	8e-20	0.78327
chr18:23120909	chr18:23089396	rs8088319	body height	3e-08	0.786883
chr18:23120909	chr18:23127658	rs4310973	heel bone mineral density	2e-17	0.834102
chr18:23120909	chr18:23127658	rs4310973	vital capacity	6e-21	0.834102
chr18:23120909	chr18:23128357	rs9947743	forced expiratory volume	1e-12	0.833132
chr18:23120909	chr18:23128357	rs9947743	vital capacity	1e-10	0.833132
chr18:23309229	chr18:23305219	rs7238397	BMI-adjusted waist circumference	1e-18	0.890901
chr18:31499358	chr18:31508010	rs2212617	blood protein measurement	1e-08	0.74211
chr18:32289992	chr18:32304224	rs112394247	TNF-related apoptosis-inducing ligand measurement	1e-08	0.829481
chr18:33581473	chr18:33581462	rs10164193	diastolic blood pressure	2e-11	0.834732
chr18:34190074	chr18:34187721	rs12456222	chronotype measurement	9e-23	0.960503
chr18:35947318	chr18:36022250	rs28791905	mean corpuscular hemoglobin	1e-11	0.762709
chr18:35965088	chr18:36022250	rs28791905	mean corpuscular hemoglobin	1e-11	0.830512
chr18:36122651	chr18:36114157	rs1050631	survival time, squamous cell carcinoma, esophageal carcinoma	4e-08	0.964775
chr18:36147408	chr18:36114157	rs1050631	survival time, squamous cell carcinoma, esophageal carcinoma	4e-08	0.709123
chr18:37169137	chr18:37110781	rs10164099	waist-hip ratio	1e-09	0.701841
chr18:38167395	chr18:38182497	rs9950528	chronotype measurement	4e-09	0.789317
chr18:43110241	chr18:43093415	rs12456492	Parkinsons disease	4e-23	0.739092
chr18:43110241	chr18:43098270	rs4130047	Parkinsons disease	2e-10	0.79893
chr18:43110241	chr18:43111710	rs3861289	metastasis measurement, metastatic colorectal cancer, disease progression measurement	5e-08	0.83896
chr18:43189187	chr18:43180181	rs1518159	body mass index	2e-12	0.871713
chr18:43189187	chr18:43182011	rs7231852	body mass index	3e-08	0.892277
chr18:43189187	chr18:43182011	rs7231852	waist-hip ratio	2e-12	0.892277
chr18:44405933	chr18:44428132	rs12606620	pulse pressure measurement	2e-16	0.83218
chr18:44405933	chr18:44428132	rs12606620	systolic blood pressure	3e-12	0.83218
chr18:44405933	chr18:44491260	rs11082394	pulse pressure measurement	1e-19	0.795401
chr18:44405933	chr18:44491260	rs11082394	systolic blood pressure	2e-18	0.795401
chr18:44405933	chr18:44494557	rs7245273	systolic blood pressure	9e-12	0.800469
chr18:44405933	chr18:44514546	rs1877312	cardiovascular disease	5e-11	0.823715
chr18:44537378	chr18:44514546	rs1877312	cardiovascular disease	5e-11	0.717199
chr18:44849670	chr18:44860573	rs1276250	Alopecia	3e-08	0.818975
chr18:44849670	chr18:44860573	rs1276250	BMI-adjusted waist-hip ratio	2e-09	0.818975
chr18:44849670	chr18:44862174	rs684329	balding measurement	1e-15	0.824523
chr18:45591334	chr18:45590713	rs72906315	balding measurement	3e-10	0.978212
chr18:46277412	chr18:46228682	rs6507691	mean corpuscular hemoglobin	3e-79	0.866453
chr18:46277412	chr18:46252149	rs62098160	leukocyte count	1e-15	0.867244
chr18:46277412	chr18:46269501	rs8093407	erythrocyte count	5e-25	0.868656
chr18:49078391	chr18:49055989	rs16950303	body height	5e-16	0.812905
chr18:49078391	chr18:49130988	rs12458127	body height	1e-19	0.891157
chr18:49267896	chr18:49196492	rs74334864	BMI-adjusted waist-hip ratio	6e-11	0.857014
chr18:49267896	chr18:49358655	rs7242873	BMI-adjusted waist-hip ratio	2e-13	0.796097
chr18:49267896	chr18:49358655	rs7242873	waist-hip ratio	5e-08	0.796097
chr18:49454967	chr18:49358655	rs7242873	BMI-adjusted waist-hip ratio	2e-13	0.867863
chr18:49454967	chr18:49358655	rs7242873	waist-hip ratio	5e-08	0.867863
chr18:49587277	chr18:49621154	rs117687565	high density lipoprotein cholesterol measurement	1e-19	0.814364
chr18:49587277	chr18:49621154	rs117687565	apolipoprotein A 1 measurement	7e-25	0.814364
chr18:51219594	chr18:51157219	rs8087969	Parkinsons disease	1e-08	0.790511
chr18:51219594	chr18:51182178	rs8088085	atrial fibrillation	5e-08	0.906138
chr18:51219018	chr18:51182178	rs8088085	atrial fibrillation	5e-08	0.744314
chr18:54035391	chr18:54029897	rs12604643	body mass index	5e-08	0.957717
chr18:54301277	chr18:54290038	rs12965763	childhood onset asthma	4e-11	0.874915
chr18:54301277	chr18:54290038	rs12965763	asthma	1e-08	0.874915
chr18:54301277	chr18:54309883	rs115515961	childhood onset asthma	3e-08	0.874938
chr18:54710710	chr18:54724477	rs8089474	wellbeing measurement	4e-09	0.769517
chr18:55243589	chr18:55239599	rs60565673	insomnia measurement	2e-12	0.744333
chr18:55292697	chr18:55253719	rs1261093	neuroticism measurement, wellbeing measurement, depressive symptom measurement	4e-09	0.80324
chr18:55622882	chr18:55629696	rs12457157	unipolar depression, mood disorder	4e-09	0.863675
chr18:55622882	chr18:55634296	rs6566169	heel bone mineral density	1e-10	0.851197
chr18:56548990	chr18:56569093	rs686781	balding measurement	7e-13	0.735393
chr18:58377739	chr18:58364999	rs4940668	cognitive function measurement	2e-08	0.821
chr18:58380073	chr18:58364999	rs4940668	cognitive function measurement	2e-08	0.765369
chr18:60325111	chr18:60295884	rs17773430	visceral adipose tissue measurement	5e-12	0.830842
chr18:60325111	chr18:60304392	rs111526888	eosinophil count	6e-12	0.856745
chr18:60325111	chr18:60346332	rs59992789	waist circumference	5e-08	0.739172
chr18:61161341	chr18:61198028	rs17818263	diet measurement	4e-08	0.884035
chr18:61171975	chr18:61198028	rs17818263	diet measurement	4e-08	0.706537
chr18:63574068	chr18:63580414	rs9949291	eosinophil percentage of leukocytes	6e-11	0.799713
chr18:63574068	chr18:63584740	rs12968338	eosinophil count	9e-11	0.791934
chr18:63574068	chr18:63584740	rs12968338	basophil count, eosinophil count	1e-09	0.791934
chr18:64476704	chr18:64485223	rs11663346	cigarettes per day measurement	3e-10	0.838814
chr18:64491555	chr18:64485223	rs11663346	cigarettes per day measurement	3e-10	0.79881
chr18:65333468	chr18:65323331	rs9646588	Abnormality of refraction	9e-12	0.820833
chr18:65333994	chr18:65323331	rs9646588	Abnormality of refraction	9e-12	0.844604
chr18:69912884	chr18:70023957	rs185898	platelet component distribution width	3e-20	0.709392
chr18:69912884	chr18:70023957	rs185898	mean platelet volume	1e-39	0.709392
chr18:79863692	chr18:79862996	rs11665111	schizophrenia	1e-08	0.787505
chr15:23555523	chr15:23564729	rs6576457	age at menarche	6e-20	0.722114
chr15:31410583	chr15:31397340	rs12441543	BMI-adjusted waist-hip ratio	9e-22	0.751457
chr15:31410583	chr15:31397340	rs12441543	waist-hip ratio	1e-20	0.751457
chr15:37057650	chr15:37057601	rs1568679	response to risperidone	1e-08	0.975988
chr15:37357493	chr15:37351630	rs8037355	unipolar depression, bipolar disorder	4e-15	0.857103
chr15:37357493	chr15:37351630	rs8037355	unipolar depression	2e-18	0.857103
chr15:37357493	chr15:37356201	rs8025231	unipolar depression	2e-12	0.877606
chr15:38219162	chr15:38221661	rs56074300	lean body mass	1e-10	0.819685
chr15:38266644	chr15:38253524	rs3938236	sleep duration, high density lipoprotein cholesterol measurement	2e-08	0.887976
chr15:38266644	chr15:38254781	rs7175472	adolescent idiopathic scoliosis	6e-11	0.908121
chr15:38352242	chr15:38253524	rs3938236	sleep duration, high density lipoprotein cholesterol measurement	2e-08	0.705492
chr15:38352242	chr15:38254781	rs7175472	adolescent idiopathic scoliosis	6e-11	0.732927
chr15:38812556	chr15:38767235	rs12908794	body height	2e-10	0.771559
chr15:40452277	chr15:40459356	rs3803357	triglyceride measurement	6e-12	0.932678
chr15:41025714	chr15:41041835	rs35077430	glomerular filtration rate	6e-15	0.924257
chr15:41185337	chr15:41170288	rs66663059	BMI-adjusted waist circumference	4e-08	0.896196
chr15:41973315	chr15:41969267	rs2250635	neutrophil count, basophil count	2e-15	0.866975
chr15:41973315	chr15:41969267	rs2250635	myeloid white cell count	3e-19	0.866975
chr15:41973315	chr15:41969267	rs2250635	granulocyte count	2e-16	0.866975
chr15:41973315	chr15:41969267	rs2250635	neutrophil count, eosinophil count	1e-16	0.866975
chr15:41973315	chr15:41969267	rs2250635	neutrophil count	8e-16	0.866975
chr15:41973315	chr15:41972233	rs1704413	platelet count	6e-09	0.892524
chr15:43955598	chr15:43970753	rs146906133	susceptibility to urinary tract infection measurement	2e-08	0.981837
chr15:46348507	chr15:46347610	rs4775302	prostate carcinoma	4e-08	0.894091
chr15:46348507	chr15:46348758	rs55881236	cognitive function measurement	1e-08	0.976739
chr15:47648480	chr15:47643588	rs1435742	cigarettes per day measurement	2e-08	0.853863
chr15:47679597	chr15:47679254	rs12902636	smoking status measurement	3e-28	0.979508
chr15:48575803	chr15:48509738	rs8030753	central corneal thickness	3e-08	0.73069
chr15:48550963	chr15:48614984	rs17462641	FEV/FEC ratio	6e-11	0.74742
chr15:50559498	chr15:50553039	rs3131586	lean body mass	8e-09	0.822073
chr15:50634327	chr15:50646781	rs2899463	pulse pressure measurement	1e-09	0.740711
chr15:50634327	chr15:50646781	rs2899463	systolic blood pressure	1e-13	0.740711
chr15:50725331	chr15:50723495	rs11630054	fibrinogen measurement	3e-10	0.766155
chr15:50725331	chr15:50763625	rs12905525	neutrophil count	2e-10	0.918904
chr15:50972199	chr15:50809409	rs28621809	leukocyte count	1e-22	0.734778
chr15:51227673	chr15:51256547	rs11636403	heel bone mineral density	5e-57	0.741766
chr15:51549325	chr15:51462254	rs6493498	body mass index	5e-17	0.743161
chr15:51892073	chr15:51742928	rs11632106	body mass index	2e-11	0.814266
chr15:52830209	chr15:52840725	rs16965217	adolescent idiopathic scoliosis	8e-13	0.87354
chr15:53494360	chr15:53531215	rs10518726	smoking initiation	4e-09	0.70884
chr15:53494360	chr15:53531215	rs10518726	smoking status measurement	1e-10	0.70884
chr15:55869863	chr15:55858832	rs1863758	body height	3e-12	0.758755
chr15:56224468	chr15:56173553	rs12592096	BMI-adjusted waist circumference	7e-20	0.881444
chr15:56224468	chr15:56212400	rs8030605	BMI-adjusted waist-hip ratio	1e-22	0.927163
chr15:56224468	chr15:56212400	rs8030605	waist-hip ratio	5e-08	0.927163
chr15:56224468	chr15:56233796	rs12591294	BMI-adjusted waist-hip ratio	3e-20	0.81264
chr15:56224468	chr15:56236608	rs12595496	BMI-adjusted waist-hip ratio	4e-09	0.87144
chr15:56297029	chr15:56464087	rs1715919	BMI-adjusted waist-hip ratio	9e-11	0.894667
chr15:57212281	chr15:57164604	rs117483894	type II diabetes mellitus	4e-08	0.983339
chr15:57972149	chr15:57923529	rs4775006	brain volume measurement	3e-22	0.724151
chr15:57972149	chr15:57923529	rs4775006	osteoarthritis, knee	8e-10	0.724151
chr15:57972149	chr15:58045261	rs8023769	brain volume measurement	7e-16	0.857693
chr15:58051360	chr15:57954604	rs3204689	osteoarthritis	1e-11	0.755298
chr15:58051360	chr15:57967741	rs8031133	white matter microstructure measurement	4e-11	0.773162
chr15:58051360	chr15:57975219	rs66725070	Barretts esophagus	3e-10	0.82735
chr15:58051360	chr15:58028582	rs12914590	brain volume measurement	4e-08	0.841591
chr15:58051360	chr15:58050823	rs4646572	brain volume measurement	1e-09	0.960708
chr15:58051360	chr15:58052092	rs4646568	white matter microstructure measurement	2e-08	0.894561
chr15:58057314	chr15:58045261	rs8023769	brain volume measurement	7e-16	0.885908
chr15:61696306	chr15:61701935	rs2414739	Parkinsons disease	4e-14	0.752639
chr15:62069585	chr15:62073266	rs72749770	apolipoprotein B measurement	2e-09	0.750212
chr15:62178285	chr15:62162820	rs6494314	von Willebrand factor measurement	1e-08	0.955503
chr15:63056668	chr15:63056395	rs7166624	erythrocyte count	2e-09	0.91079
chr15:63649351	chr15:63512308	rs146311723	atrial fibrillation	6e-09	0.755523
chr15:63649351	chr15:63512308	rs146311723	urinary albumin to creatinine ratio	4e-10	0.755523
chr15:63649351	chr15:63512308	rs146311723	albuminuria	2e-08	0.755523
chr15:63649351	chr15:63566142	rs62012770	BMI-adjusted waist circumference	6e-11	0.7754
chr15:63649351	chr15:63574678	rs62012772	FEV/FEC ratio	2e-20	0.758968
chr15:63649351	chr15:63576612	rs62012774	BMI-adjusted waist-hip ratio	2e-11	0.77829
chr15:63649351	chr15:63696566	rs17186681	wellbeing measurement	1e-08	0.804082
chr15:63649351	chr15:63696566	rs17186681	neuroticism measurement	3e-08	0.804082
chr15:63649351	chr15:63696566	rs17186681	depressive symptom measurement	2e-08	0.804082
chr15:63649351	chr15:63696566	rs17186681	resting heart rate, chronic obstructive pulmonary disease	1e-12	0.804082
chr15:64591431	chr15:64452591	rs72741332	age at menarche	5e-09	0.783856
chr15:65919922	chr15:65923582	rs11638908	mean corpuscular hemoglobin	1e-10	0.840928
chr15:66457116	chr15:66301130	rs76095247	body mass index	4e-10	0.839824
chr15:66457116	chr15:66370923	rs60180747	Testicular Germ Cell Tumor	1e-10	0.9311
chr15:66457116	chr15:66449049	rs11629783	body mass index	1e-12	0.860951
chr15:66457116	chr15:66472304	rs112293876	prostate carcinoma	4e-10	0.889074
chr15:66457116	chr15:66528912	rs11071896	Testicular Germ Cell Tumor	8e-13	0.940423
chr15:66457116	chr15:66528912	rs11071896	body mass index	6e-10	0.940423
chr15:66574287	chr15:66576734	rs7178615	diastolic blood pressure	3e-10	0.726807
chr15:66574287	chr15:66576734	rs7178615	mean corpuscular hemoglobin	2e-13	0.726807
chr15:66702311	chr15:66700089	rs76132480	body height	3e-11	0.881797
chr15:67073665	chr15:67075368	rs1498507	balding measurement	4e-09	0.980693
chr15:67073665	chr15:67075368	rs1498507	heel bone mineral density	5e-15	0.980693
chr15:67073665	chr15:67078168	rs12901372	osteoarthritis, hip	3e-11	0.901837
chr15:67073665	chr15:67078168	rs12901372	appendicular lean mass	7e-11	0.901837
chr15:67151323	chr15:67157322	rs2033784	eosinophil count	5e-11	0.874976
chr15:67151323	chr15:67157322	rs2033784	basophil count, eosinophil count	6e-10	0.874976
chr15:67151323	chr15:67157322	rs2033784	asthma	7e-15	0.874976
chr15:67151323	chr15:67158877	rs7174445	eosinophil percentage of leukocytes	1e-10	0.901438
chr15:67151323	chr15:67158877	rs7174445	eosinophil percentage of granulocytes	4e-10	0.901438
chr15:67207857	chr15:67318613	rs12440869	left ventricular diastolic function measurement	1e-08	0.845128
chr15:69267062	chr15:69267001	rs11854180	blood protein measurement	8e-245	0.894441
chr15:69267062	chr15:69269179	rs3865014	blood protein measurement	2e-229	0.885899
chr15:70296956	chr15:70297662	rs2668602	heel bone mineral density	8e-31	0.950817
chr15:70837211	chr15:70816808	rs1549318	insulin measurement	2e-10	0.799013
chr15:70846622	chr15:70816808	rs1549318	insulin measurement	2e-10	0.815719
chr15:73252990	chr15:73088899	rs8026121	blood protein measurement	9e-13	0.770164
chr15:73252990	chr15:73215163	rs1812835	heart rate variability measurement	5e-10	0.814991
chr15:75353225	chr15:75372229	rs4886696	glomerular filtration rate	2e-23	0.889212
chr15:75353225	chr15:75399962	rs4886699	glomerular filtration rate	5e-19	0.882174
chr15:75880109	chr15:76007487	rs57737646	urate measurement	5e-14	0.703572
chr15:75880109	chr15:76010569	rs74024059	hematocrit	1e-14	0.862485
chr15:75880109	chr15:76010569	rs74024059	erythrocyte count	2e-14	0.862485
chr15:75880109	chr15:76017267	rs76614553	glomerular filtration rate	1e-08	0.818161
chr15:77105318	chr15:77111818	rs4886850	Abnormality of refraction	1e-09	0.762982
chr15:77248800	chr15:77301070	rs148490292	heel bone mineral density	9e-09	0.858469
chr15:77372866	chr15:77301070	rs148490292	heel bone mineral density	9e-09	0.94152
chr15:77515410	chr15:77516256	rs12898370	alcohol dependence, risky sexual behaviour measurement	4e-08	0.976842
chr15:77595395	chr15:77590788	rs2667761	visceral adipose tissue measurement	7e-10	0.778174
chr15:77705175	chr15:77707094	rs11072662	neuroticism measurement	9e-13	0.833512
chr15:77705175	chr15:77714500	rs7175083	unipolar depression, mood disorder	2e-10	0.768059
chr15:78271050	chr15:78270761	rs3169166	reticulocyte count	9e-20	0.753439
chr15:78271050	chr15:78270761	rs3169166	red blood cell distribution width	3e-124	0.753439
chr15:78576622	chr15:78552768	rs905739	response to bronchodilator, FEV/FEC ratio	3e-08	0.709681
chr15:78576622	chr15:78552768	rs905739	forced expiratory volume, response to bronchodilator	7e-11	0.709681
chr15:78576622	chr15:78557576	rs7173514	response to bronchodilator, FEV/FEC ratio	1e-08	0.792665
chr15:78576622	chr15:78557576	rs7173514	forced expiratory volume, response to bronchodilator	1e-10	0.792665
chr15:78576622	chr15:78565554	rs503464	response to bronchodilator, FEV/FEC ratio	6e-09	0.865049
chr15:78576622	chr15:78565554	rs503464	forced expiratory volume, response to bronchodilator	1e-10	0.865049
chr15:78576622	chr15:78570420	rs664172	response to bronchodilator, FEV/FEC ratio	5e-08	0.956926
chr15:78576622	chr15:78570420	rs664172	forced expiratory volume, response to bronchodilator	2e-09	0.956926
chr15:78576622	chr15:78571130	rs667282	forced expiratory volume, response to bronchodilator	9e-10	0.969727
chr15:78576622	chr15:78571130	rs667282	response to bronchodilator, FEV/FEC ratio	3e-08	0.969727
chr15:78576622	chr15:78576056	rs2456020	response to bronchodilator, FEV/FEC ratio	1e-08	0.769868
chr15:78576622	chr15:78576056	rs2456020	forced expiratory volume, response to bronchodilator	2e-09	0.769868
chr15:78576622	chr15:78578461	rs576982	forced expiratory volume, response to bronchodilator	2e-09	0.971555
chr15:78576622	chr15:78580777	rs569207	response to bronchodilator, FEV/FEC ratio	5e-08	0.96356
chr15:78576622	chr15:78580777	rs569207	forced expiratory volume, response to bronchodilator	1e-09	0.96356
chr15:78576622	chr15:78581634	rs637137	forced expiratory volume, response to bronchodilator	1e-09	0.972483
chr15:78576622	chr15:78604205	rs938682	response to bronchodilator, FEV/FEC ratio	2e-08	0.884038
chr15:78576622	chr15:78604205	rs938682	forced expiratory volume, response to bronchodilator	5e-10	0.884038
chr15:78576622	chr15:78604205	rs938682	cigarettes per day measurement	2e-69	0.884038
chr15:78576622	chr15:78604205	rs938682	smoking cessation	1e-41	0.884038
chr15:78576622	chr15:78606871	rs7183604	response to bronchodilator, FEV/FEC ratio	2e-08	0.869119
chr15:78576622	chr15:78606871	rs7183604	forced expiratory volume, response to bronchodilator	4e-10	0.869119
chr15:78576622	chr15:78607377	rs11637630	response to bronchodilator, FEV/FEC ratio	2e-08	0.876257
chr15:78576622	chr15:78607377	rs11637630	forced expiratory volume, response to bronchodilator	4e-10	0.876257
chr15:78576622	chr15:78607377	rs11637630	cigarettes per day measurement	4e-167	0.876257
chr15:78576622	chr15:78611645	rs189218934	forced expiratory volume, response to bronchodilator	6e-10	0.867392
chr15:78576622	chr15:78617916	rs3825845	response to bronchodilator, FEV/FEC ratio	5e-09	0.812742
chr15:78576622	chr15:78617916	rs3825845	forced expiratory volume, response to bronchodilator	5e-10	0.812742
chr15:78576622	chr15:78617916	rs3825845	schizophrenia	2e-10	0.812742
chr15:78576622	chr15:78620601	rs7170068	response to bronchodilator, FEV/FEC ratio	9e-09	0.782204
chr15:78576622	chr15:78620601	rs7170068	forced expiratory volume, response to bronchodilator	9e-10	0.782204
chr15:78576622	chr15:78621888	rs13329271	forced expiratory volume, response to bronchodilator	4e-09	0.73585
chr15:78576622	chr15:78621888	rs13329271	cigarettes per day measurement	3e-16	0.73585
chr15:78576622	chr15:78622903	rs6495309	response to bronchodilator, FEV/FEC ratio	5e-08	0.719389
chr15:78576622	chr15:78622903	rs6495309	forced expiratory volume, response to bronchodilator	5e-09	0.719389
chr15:78621012	chr15:78618839	rs8040868	response to bronchodilator, FEV/FEC ratio	9e-12	0.763245
chr15:78621012	chr15:78618839	rs8040868	forced expiratory volume, response to bronchodilator	1e-13	0.763245
chr15:78621012	chr15:78618839	rs8040868	squamous cell lung carcinoma	3e-41	0.763245
chr15:78621012	chr15:78618839	rs8040868	forced expiratory volume	4e-11	0.763245
chr15:78621012	chr15:78618839	rs8040868	FEV/FEC ratio	2e-11	0.763245
chr15:78621012	chr15:78618839	rs8040868	lung carcinoma, family history of lung cancer	4e-13	0.763245
chr15:78621012	chr15:78618839	rs8040868	smoking status measurement, pulmonary function measurement	3e-11	0.763245
chr15:78621012	chr15:78618839	rs8040868	cigarettes per day measurement	2e-10	0.763245
chr15:78815265	chr15:78830712	rs7164479	coronary artery disease	6e-18	0.702894
chr15:78815265	chr15:78830996	rs7165042	myocardial infarction	3e-09	0.70354
chr15:78815265	chr15:78832133	rs4468572	coronary artery disease	4e-16	0.701226
chr15:78877901	chr15:78864641	rs62011052	pulse pressure measurement	3e-15	0.932319
chr15:78877901	chr15:78938663	rs78813423	blood protein measurement	1e-11	0.718486
chr15:78943252	chr15:78936857	rs12592898	blood protein measurement	5e-166	0.743657
chr15:78943252	chr15:78942615	rs34593439	type I diabetes mellitus	9e-14	0.81082
chr15:78943252	chr15:78942615	rs34593439	blood protein measurement	3e-241	0.81082
chr15:78943252	chr15:78942615	rs34593439	type II diabetes mellitus	1e-11	0.81082
chr15:78943252	chr15:78942615	rs34593439	autoimmune disease	1e-14	0.81082
chr15:80097652	chr15:80054439	rs34483751	reticulocyte count	8e-12	0.771233
chr15:80097652	chr15:80070911	rs4778581	reticulocyte count	8e-14	0.830595
chr15:80097652	chr15:80139880	rs11634397	type II diabetes mellitus	2e-09	0.831934
chr15:80849670	chr15:80856398	rs16972495	creatinine measurement	2e-08	0.821632
chr15:81303016	chr15:81304266	rs139879640	pro‐interleukin‐16 measurement	3e-62	0.708541
chr15:82652116	chr15:82584058	rs783537	feeling "fed-up" measurement	4e-09	0.738574
chr15:82652116	chr15:82585958	rs783540	schizophrenia	9e-09	0.785349
chr15:82645869	chr15:82585958	rs783540	schizophrenia	9e-09	0.702436
chr15:82845219	chr15:82845847	rs7182990	vital capacity	9e-14	0.739295
chr15:83895774	chr15:83888924	rs2401171	body height	4e-21	0.863101
chr15:83895774	chr15:83897496	rs11259926	BMI-adjusted waist circumference	7e-21	0.731595
chr15:83895774	chr15:83899406	rs10906982	body height	7e-10	0.894059
chr15:83895774	chr15:83903084	rs8036748	spine bone size	2e-13	0.882843
chr15:83895774	chr15:83904289	rs7183263	hip circumference	5e-08	0.892568
chr15:83895774	chr15:83904289	rs7183263	body height	8e-10	0.892568
chr15:83895774	chr15:83907596	rs11856122	body fat distribution	3e-71	0.890318
chr15:83895774	chr15:83908598	rs11259930	asthma	1e-12	0.890395
chr15:83895774	chr15:83911404	rs11259933	body height	1e-19	0.891117
chr15:83895774	chr15:83911830	rs11259936	body height	2e-35	0.890754
chr15:83895774	chr15:83913372	rs4842838	body height	1e-09	0.890321
chr15:83895774	chr15:83913372	rs4842838	BMI-adjusted waist circumference, physical activity measurement	6e-27	0.890321
chr15:83895774	chr15:83915207	rs2030839	BMI-adjusted waist circumference, physical activity measurement	9e-18	0.89081
chr15:83895774	chr15:83917711	rs8024628	BMI-adjusted hip circumference	8e-09	0.890033
chr15:83895774	chr15:83917711	rs8024628	body height	5e-19	0.890033
chr15:83895774	chr15:83917711	rs8024628	BMI-adjusted waist circumference	4e-09	0.890033
chr15:83895774	chr15:83918855	rs4842924	appendicular lean mass	3e-08	0.890758
chr15:83895774	chr15:83918855	rs4842924	lean body mass	7e-10	0.890758
chr15:83895774	chr15:83920861	rs2135880	body height	3e-222	0.890782
chr15:83895774	chr15:83922158	rs8030379	BMI-adjusted waist circumference	9e-27	0.891117
chr15:83916788	chr15:83888924	rs2401171	body height	4e-21	0.947769
chr15:83916788	chr15:83893127	rs899927	FEV/FEC ratio	4e-44	0.707401
chr15:83916788	chr15:83897496	rs11259926	BMI-adjusted waist circumference	7e-21	0.821319
chr15:83916788	chr15:83899406	rs10906982	body height	7e-10	0.980408
chr15:83916788	chr15:83903084	rs8036748	spine bone size	2e-13	0.971494
chr15:83916788	chr15:83903704	rs66990951	pulse pressure measurement	7e-09	0.731608
chr15:83916788	chr15:83904289	rs7183263	hip circumference	5e-08	0.981181
chr15:83916788	chr15:83904289	rs7183263	body height	8e-10	0.981181
chr15:83916788	chr15:83907596	rs11856122	body fat distribution	3e-71	0.981984
chr15:83916788	chr15:83908598	rs11259930	asthma	1e-12	0.98273
chr15:83916788	chr15:83911404	rs11259933	body height	1e-19	0.983106
chr15:83916788	chr15:83911830	rs11259936	body height	2e-35	0.983497
chr15:83916788	chr15:83913372	rs4842838	body height	1e-09	0.983499
chr15:83916788	chr15:83913372	rs4842838	BMI-adjusted waist circumference, physical activity measurement	6e-27	0.983499
chr15:83916788	chr15:83915207	rs2030839	BMI-adjusted waist circumference, physical activity measurement	9e-18	0.983867
chr15:83916788	chr15:83917711	rs8024628	BMI-adjusted hip circumference	8e-09	0.984656
chr15:83916788	chr15:83917711	rs8024628	body height	5e-19	0.984656
chr15:83916788	chr15:83917711	rs8024628	BMI-adjusted waist circumference	4e-09	0.984656
chr15:83916788	chr15:83918855	rs4842924	appendicular lean mass	3e-08	0.985408
chr15:83916788	chr15:83918855	rs4842924	lean body mass	7e-10	0.985408
chr15:83916788	chr15:83920861	rs2135880	body height	3e-222	0.985412
chr15:83916788	chr15:83922158	rs8030379	BMI-adjusted waist circumference	9e-27	0.985032
chr15:84018680	chr15:83924226	rs62027787	appendicular lean mass	1e-08	0.713833
chr15:84018680	chr15:83968467	rs138532692	appendicular lean mass	5e-27	0.71471
chr15:84768041	chr15:84610573	rs71395455	bipolar I disorder	4e-08	0.764691
chr15:84768041	chr15:84610573	rs71395455	anorexia nervosa, obsessive-compulsive disorder, attention deficit hyperactivity disorder, Tourette syndrome, unipolar depression, schizophrenia, autism spectrum disorder, bipolar disorder	5e-14	0.764691
chr15:84768041	chr15:84664594	rs12908161	schizophrenia	5e-10	0.862667
chr15:84768041	chr15:84704985	rs12912342	blood protein measurement	8e-11	0.723478
chr15:84805734	chr15:84610573	rs71395455	bipolar I disorder	4e-08	0.801379
chr15:84805734	chr15:84610573	rs71395455	anorexia nervosa, obsessive-compulsive disorder, attention deficit hyperactivity disorder, Tourette syndrome, unipolar depression, schizophrenia, autism spectrum disorder, bipolar disorder	5e-14	0.801379
chr15:84805734	chr15:84664594	rs12908161	schizophrenia	5e-10	0.919537
chr15:84805734	chr15:84704985	rs12912342	blood protein measurement	8e-11	0.760967
chr15:84718655	chr15:84704985	rs12912342	blood protein measurement	8e-11	0.725396
chr15:84764891	chr15:84704985	rs12912342	blood protein measurement	8e-11	0.800164
chr15:85038217	chr15:85000819	rs2290273	systolic blood pressure	3e-08	0.7488
chr15:85038217	chr15:85137301	rs3743157	systolic blood pressure	1e-15	0.735189
chr15:85043681	chr15:85000819	rs2290273	systolic blood pressure	3e-08	0.711134
chr15:85349934	chr15:85295405	rs4843040	central corneal thickness	2e-15	0.822903
chr15:85349934	chr15:85346540	rs12905673	red blood cell distribution width	1e-16	0.943888
chr15:85355565	chr15:85297681	rs1828481	central corneal thickness	2e-29	0.810387
chr15:85461110	chr15:85423058	rs7166269	pulse pressure measurement	4e-10	0.809669
chr15:87829125	chr15:87830736	rs11073747	risk-taking behaviour	2e-08	0.703242
chr15:87842292	chr15:87830736	rs11073747	risk-taking behaviour	2e-08	0.788087
chr15:89598361	chr15:89604356	rs2350479	body height	4e-18	0.970593
chr15:89633009	chr15:89604356	rs2350479	body height	4e-18	0.783041
chr15:89865231	chr15:89828835	rs4932143	type II diabetes mellitus	6e-11	0.721073
chr15:89865231	chr15:89831025	rs2028299	type II diabetes mellitus	2e-11	0.840714
chr15:89865231	chr15:89836982	rs8031576	type II diabetes mellitus	2e-09	0.818735
chr15:89865231	chr15:89880061	rs4932265	type II diabetes mellitus	4e-20	0.799247
chr15:89907058	chr15:89906291	rs28678152	Drugs used in diabetes use measurement	4e-08	0.753694
chr15:90103765	chr15:90127294	rs8024386	urate measurement	2e-08	0.74058
chr15:90468049	chr15:90445152	rs6496676	Eczema, allergic rhinitis	3e-18	0.822981
chr15:90468049	chr15:90502176	rs3540	lymphocyte count	1e-22	0.894572
chr15:90468049	chr15:90502176	rs3540	allergy	3e-11	0.894572
chr15:90468049	chr15:90502176	rs3540	Eczema, allergic rhinitis, asthma	2e-13	0.894572
chr15:96633791	chr15:96632294	rs9944275	neuroticism measurement	5e-08	0.929344
chr15:96633791	chr15:96632294	rs9944275	depressive symptom measurement	4e-09	0.929344
chr15:96895656	chr15:96909599	rs7174062	susceptibility to childhood ear infection measurement	3e-14	0.908883
chr15:96895656	chr15:96910603	rs1011556	risk-taking behaviour	5e-08	0.894701
chr15:96944135	chr15:96909599	rs7174062	susceptibility to childhood ear infection measurement	3e-14	0.775709
chr15:98322505	chr15:98323919	rs8038591	heel bone mineral density	3e-09	0.79905
chr15:98322505	chr15:98325329	rs2310792	heel bone mineral density	2e-09	0.829598
chr19:1867928	chr19:1866116	rs12974458	body mass index	2e-14	0.727228
chr19:2122208	chr19:2127273	rs4807203	leukocyte count	2e-08	0.94764
chr19:2161944	chr19:2181758	rs576345045	systolic blood pressure	3e-14	0.883182
chr19:5805941	chr19:5799422	rs36055559	risk-taking behaviour	9e-09	0.910933
chr19:5805941	chr19:5799422	rs36055559	chronotype measurement	7e-12	0.910933
chr19:5878309	chr19:5883962	rs12974377	heart rate response to recovery post exercise	7e-09	0.710345
chr19:6699228	chr19:6690760	rs3745567	complement C3 measurement	2e-09	0.742769
chr19:6699228	chr19:6696783	rs11569479	blood protein measurement	8e-16	0.970492
chr19:6871611	chr19:6857234	rs56100731	blood protein measurement	6e-14	0.759405
chr19:7199401	chr19:7199967	rs1035940	waist-hip ratio	1e-09	0.983514
chr19:7199401	chr19:7199967	rs1035940	BMI-adjusted waist-hip ratio	9e-10	0.983514
chr19:8058235	chr19:8056212	rs74959615	blood protein measurement	5e-114	0.854133
chr19:8058235	chr19:8056305	rs77625270	blood protein measurement	1e-160	0.891453
chr19:8174169	chr19:8172959	rs12463212	refractive error measurement	3e-09	0.777282
chr19:9895495	chr19:9857758	rs2303100	sleep duration	1e-10	0.727912
chr19:9886727	chr19:9885191	rs889122	age at menarche	2e-13	0.760569
chr19:9949196	chr19:9951284	rs56243392	blood protein measurement	6e-157	0.770552
chr19:10228310	chr19:10230236	rs2288937	reticulocyte count	3e-23	0.9833
chr19:10228310	chr19:10239973	rs8113613	reticulocyte count	5e-30	0.898658
chr19:11183482	chr19:11181407	rs74180173	reticulocyte count	3e-160	0.759688
chr19:11183482	chr19:11182135	rs12978807	red blood cell distribution width	6e-10	0.93929
chr19:11183482	chr19:11182144	rs12972345	red blood cell distribution width	1e-09	0.789961
chr19:11183482	chr19:11183444	rs17678527	red blood cell distribution width	9e-34	0.775745
chr19:11183482	chr19:11186154	rs74179972	cardiovascular disease	4e-10	0.771193
chr19:11183482	chr19:11186582	rs12974711	reticulocyte count	1e-236	0.74785
chr19:11184375	chr19:11183861	rs7254114	reticulocyte count	4e-87	0.847037
chr19:12999488	chr19:13002827	rs10411958	cognitive function measurement	2e-08	0.759408
chr19:13160571	chr19:13158012	rs111730030	breast carcinoma	2e-08	0.87113
chr19:15169187	chr19:15167997	rs10418305	pulse pressure measurement	4e-16	0.748858
chr19:15225582	chr19:15225582	rs5827281	platelet crit	9e-12	0.990039
chr19:16113395	chr19:16106643	rs2113036	mean platelet volume	1e-28	0.867069
chr19:17047190	chr19:17108160	rs4808569	diastolic blood pressure	5e-08	0.746971
chr19:17192603	chr19:17188337	rs3826692	sleep duration, triglyceride measurement	7e-11	0.76199
chr19:19366248	chr19:19267862	rs998732	waist-hip ratio	1e-12	0.769333
chr19:19366248	chr19:19314336	rs112253053	body mass index	4e-13	0.803164
chr19:19366248	chr19:19394739	rs8111093	pulse pressure measurement	9e-09	0.882988
chr19:19366248	chr19:19468748	rs4808962	age at onset, Myopia, refractive error measurement	1e-09	0.882988
chr19:21484742	chr19:21483408	rs2562456	pain	2e-10	0.794666
chr19:21350444	chr19:21510326	rs7259317	erythrocyte count	3e-08	0.734388
chr19:22112199	chr19:22022365	rs8104559	systolic blood pressure	5e-10	0.72658
chr19:29801651	chr19:29795915	rs17513613	body mass index	6e-25	0.903132
chr19:29801651	chr19:29795915	rs17513613	waist-hip ratio	5e-12	0.903132
chr19:29801651	chr19:29798723	rs62107115	visceral adipose tissue measurement	3e-13	0.901793
chr19:29801651	chr19:29804084	rs62104477	diastolic blood pressure	1e-09	0.80962
chr19:29801651	chr19:29805946	rs8102137	bladder carcinoma	1e-11	0.872007
chr19:29801651	chr19:29806609	rs59592823	erythrocyte count	2e-09	0.899188
chr19:29801651	chr19:29814777	rs3218036	red blood cell distribution width	1e-08	0.837673
chr19:29801651	chr19:29814777	rs3218036	body height	9e-12	0.837673
chr19:30503895	chr19:30491258	rs55700449	chin morphology measurement	3e-15	0.859075
chr19:30503895	chr19:30528873	rs11084553	body mass index	1e-18	0.871251
chr19:30503895	chr19:30543767	rs11666918	body height	2e-24	0.782479
chr19:31195557	chr19:31182482	rs4804951	chronotype measurement	4e-09	0.791224
chr19:32606027	chr19:32602346	rs3815700	eosinophilic esophagitis	2e-09	0.875147
chr19:33071110	chr19:33078841	rs12460389	heel bone mineral density	2e-41	0.704726
chr19:33071110	chr19:33104484	rs17884930	heel bone mineral density	1e-23	0.716465
chr19:33453320	chr19:33462448	rs7247614	body mass index	2e-10	0.753299
chr19:33453320	chr19:33473275	rs11880064	body mass index	9e-10	0.859015
chr19:33453320	chr19:33474910	rs12710011	body mass index	2e-10	0.770397
chr19:33453320	chr19:33477512	rs7255303	BMI-adjusted waist-hip ratio	4e-19	0.859419
chr19:33485918	chr19:33462448	rs7247614	body mass index	2e-10	0.851204
chr19:33485918	chr19:33475735	rs10402145	body mass index	2e-10	0.917737
chr19:34837307	chr19:34818418	rs34875023	DNA methylation	3e-08	0.779879
chr19:36201474	chr19:36192803	rs62113093	vital capacity	1e-08	0.902395
chr19:37142522	chr19:37194064	rs11673344	insomnia measurement	8e-10	0.745139
chr19:39487971	chr19:39451929	rs8107194	leukocyte count	3e-10	0.931902
chr19:40187555	chr19:40213169	rs1129156	birth weight	3e-09	0.858778
chr19:40187555	chr19:40222129	rs4239504	C-reactive protein measurement	9e-13	0.828302
chr19:40722954	chr19:40751141	rs1455434	melanoma-derived growth regulatory protein measurement	2e-28	0.744594
chr19:40722954	chr19:40775441	rs2233154	melanoma-derived growth regulatory protein measurement	2e-69	0.720526
chr19:40722954	chr19:40775441	rs2233154	blood protein measurement	2e-164	0.720526
chr19:40722954	chr19:40778493	rs2279699	melanoma-derived growth regulatory protein measurement	2e-26	0.720894
chr19:40919580	chr19:40911822	rs10425738	smoking behavior, nicotine metabolite ratio	1e-24	0.882497
chr19:40919580	chr19:40911822	rs10425738	caffeine metabolite measurement	2e-08	0.882497
chr19:41292564	chr19:41301013	rs13345456	heel bone mineral density	2e-16	0.74734
chr19:41278449	chr19:41326326	rs12980942	coronary artery disease	7e-15	0.786082
chr19:41735525	chr19:41725256	rs12985771	serum carcinoembryonic antigen measurement	2e-18	0.825668
chr19:41744680	chr19:41725256	rs12985771	serum carcinoembryonic antigen measurement	2e-18	0.767787
chr19:42154763	chr19:42098921	rs75543135	alcohol consumption measurement	3e-09	0.721319
chr19:42154763	chr19:42147448	rs8106871	alcohol consumption measurement	1e-08	0.778644
chr19:42236065	chr19:42207872	rs8182491	chronotype measurement	1e-09	0.794952
chr19:43814495	chr19:43834688	rs79371986	heel bone mineral density	2e-09	0.744094
chr19:44744436	chr19:44743791	rs4803748	Alzheimers disease	3e-16	0.787405
chr19:44744436	chr19:44743791	rs4803748	sleep duration, low density lipoprotein cholesterol measurement	2e-31	0.787405
chr19:44744436	chr19:44747899	rs2965169	Alzheimers disease, family history of Alzheimer’s disease	3e-57	0.775215
chr19:44744436	chr19:44747899	rs2965169	family history of Alzheimer’s disease	6e-24	0.775215
chr19:44744436	chr19:44747899	rs2965169	sleep duration, low density lipoprotein cholesterol measurement	1e-19	0.775215
chr19:44744436	chr19:44747899	rs2965169	high density lipoprotein cholesterol measurement	6e-10	0.775215
chr19:44744436	chr19:44747899	rs2965169	apolipoprotein A 1 measurement	6e-21	0.775215
chr19:44828687	chr19:44825957	rs10402271	low density lipoprotein cholesterol measurement	2e-58	0.721798
chr19:44828687	chr19:44825957	rs10402271	total cholesterol measurement	2e-36	0.721798
chr19:44828687	chr19:44825957	rs10402271	Alzheimers disease	7e-14	0.721798
chr19:44928870	chr19:44929300	rs7259004	sphingolipid measurement	5e-10	0.763916
chr19:44928870	chr19:44929300	rs7259004	sphingolipid measurement, blood metabolite measurement	2e-10	0.763916
chr19:45205167	chr19:45205150	rs595290	Alzheimers disease, family history of Alzheimer’s disease	7e-23	0.990697
chr19:45205167	chr19:45205150	rs595290	family history of Alzheimer’s disease	7e-12	0.990697
chr19:45229879	chr19:45226017	rs346763	Alzheimers disease, family history of Alzheimer’s disease	1e-12	0.835974
chr19:45229879	chr19:45226017	rs346763	family history of Alzheimer’s disease	3e-09	0.835974
chr19:45631410	chr19:45627922	rs12979428	body mass index	2e-08	0.9545
chr19:45653386	chr19:45653761	rs10406431	type II diabetes mellitus	1e-13	0.919011
chr19:45653386	chr19:45654671	rs113036890	type II diabetes mellitus	1e-32	0.736268
chr19:45654856	chr19:45655255	rs8108269	type II diabetes mellitus	3e-16	0.981313
chr19:45655778	chr19:45655255	rs8108269	type II diabetes mellitus	3e-16	0.992001
chr19:45835918	chr19:45759028	rs725660	basophil count, eosinophil count	3e-12	0.835871
chr19:45835918	chr19:45798221	rs8108474	chronic obstructive pulmonary disease, coronary artery disease	1e-08	0.776836
chr19:45835918	chr19:45799116	rs7252126	FEV/FEC ratio	1e-34	0.888499
chr19:45835918	chr19:45829584	rs8102876	systolic blood pressure	3e-14	0.938304
chr19:45835918	chr19:45839627	rs7254067	body height	4e-09	0.940409
chr19:45835918	chr19:45847117	rs62109854	eosinophil count	1e-30	0.933656
chr19:45835918	chr19:45867123	rs8103278	coronary artery disease	1e-08	0.876364
chr19:45835918	chr19:45867123	rs8103278	asthma	3e-12	0.876364
chr19:45835918	chr19:45867123	rs8103278	respiratory system disease	4e-09	0.876364
chr19:45835918	chr19:45867123	rs8103278	BMI-adjusted waist-hip ratio, adult onset asthma	1e-11	0.876364
chr19:45835918	chr19:45867123	rs8103278	BMI-adjusted waist-hip ratio, asthma	5e-11	0.876364
chr19:45863114	chr19:45856536	rs76793172	eosinophil count	2e-17	0.736886
chr19:46493762	chr19:46500649	rs11670534	chronotype measurement	5e-10	0.941369
chr19:46628821	chr19:46616653	rs11083840	ulcerative colitis	3e-08	0.819719
chr19:47253865	chr19:47264386	rs4804036	body height	2e-08	0.96487
chr19:47253865	chr19:47280609	rs60023081	FEV/FEC ratio	3e-08	0.965994
chr19:47867400	chr19:47868596	rs296369	blood protein measurement	2e-27	0.7181
chr19:48040865	chr19:48028549	rs75601727	Abnormality of refraction	1e-27	0.804279
chr19:48040865	chr19:48030443	rs77128495	refractive error measurement	7e-11	0.844104
chr19:48774302	chr19:48767615	rs62132802	diet measurement	3e-08	0.833465
chr19:51228669	chr19:51234736	rs1354106	blood protein measurement	1e-300	0.862498
chr19:52005261	chr19:52029018	rs2288884	response to bronchodilator, response to corticosteroid, asthma	5e-08	0.758824
chr19:52005261	chr19:52083666	rs12460587	response to bronchodilator, response to corticosteroid, asthma	2e-09	0.741889
chr19:53938948	chr19:53937946	rs678916	cognitive function measurement	3e-09	0.855155
chr19:54805834	chr19:54804874	rs618835	killer cell immunoglobulin-like receptor 2DL4 measurement	2e-49	0.963154
chr19:55056471	chr19:55042279	rs1654439	platelet glycoprotein VI measurement	7e-31	0.728461
chr19:58481778	chr19:58496846	rs73066226	heel bone mineral density	2e-09	0.732808
chr19:58503791	chr19:58496846	rs73066226	heel bone mineral density	2e-09	0.742462
chr13:19823109	chr13:19895213	rs60610174	alcohol use disorder measurement, longitudinal alcohol consumption measurement	3e-08	0.80946
chr13:19858036	chr13:19895213	rs60610174	alcohol use disorder measurement, longitudinal alcohol consumption measurement	3e-08	0.780825
chr13:23601670	chr13:23578231	rs3814787	blood protein measurement	2e-10	0.934098
chr13:24202071	chr13:24207942	rs7329958	thyroid stimulating hormone measurement	7e-14	0.801556
chr13:24717023	chr13:24708681	rs61948108	cystic fibrosis associated meconium ileus	4e-10	0.763326
chr13:28028090	chr13:28023050	rs61946325	monocyte count	3e-10	0.72913
chr13:28661472	chr13:28662918	rs1771200	adolescent idiopathic scoliosis	9e-11	0.996331
chr13:29595507	chr13:29598614	rs11618507	body height	6e-18	0.809464
chr13:30332285	chr13:30309202	rs4769824	Abnormality of refraction	1e-11	0.894687
chr13:37997759	chr13:37983874	rs11308613	influenza A (H1N1)	2e-08	0.798235
chr13:39678920	chr13:39662464	rs7999758	body height	6e-17	0.98364
chr13:39678920	chr13:39665648	rs6563739	age at menarche	2e-11	0.969051
chr13:39974878	chr13:39940401	rs7986114	eosinophil count	2e-15	0.707785
chr13:40585344	chr13:40605661	rs7986407	uterine fibroid	2e-13	0.704715
chr13:40585344	chr13:40642397	rs4325427	monocyte count	4e-15	0.74233
chr13:40585344	chr13:40642397	rs4325427	monocyte percentage of leukocytes	1e-16	0.74233
chr13:40585344	chr13:40642397	rs4325427	granulocyte percentage of myeloid white cells	3e-20	0.74233
chr13:40585344	chr13:40650151	rs71718386	eosinophil count	1e-13	0.759998
chr13:41321770	chr13:41275595	rs112684153	cardiovascular disease	4e-09	0.975671
chr13:41373085	chr13:41275595	rs112684153	cardiovascular disease	4e-09	0.968085
chr13:41486944	chr13:41487150	rs9532858	heel bone mineral density	4e-14	0.874477
chr13:41950233	chr13:41938503	rs61963123	chronotype measurement	2e-10	0.991353
chr13:42105020	chr13:42114075	rs1170174	kidney stone	5e-11	0.764101
chr13:42566995	chr13:42554441	rs9525638	cortical thickness	4e-09	0.830716
chr13:42566995	chr13:42554441	rs9525638	bone density	2e-10	0.830716
chr13:42566995	chr13:42554441	rs9525638	bone density, lean body mass	1e-08	0.830716
chr13:42566995	chr13:42568893	rs17536328	bone density	8e-09	0.82122
chr13:43726719	chr13:43696758	rs395138	anorexia nervosa, obsessive-compulsive disorder, attention deficit hyperactivity disorder, Tourette syndrome, unipolar depression, schizophrenia, autism spectrum disorder, bipolar disorder	1e-08	0.764565
chr13:43726719	chr13:43753663	rs4143229	unipolar depression, bipolar disorder	3e-10	0.763714
chr13:43726719	chr13:43753663	rs4143229	unipolar depression	3e-08	0.763714
chr13:43734200	chr13:43696758	rs395138	anorexia nervosa, obsessive-compulsive disorder, attention deficit hyperactivity disorder, Tourette syndrome, unipolar depression, schizophrenia, autism spectrum disorder, bipolar disorder	1e-08	0.822016
chr13:43734200	chr13:43753663	rs4143229	unipolar depression, bipolar disorder	3e-10	0.877125
chr13:43734200	chr13:43753663	rs4143229	unipolar depression	3e-08	0.877125
chr13:44757540	chr13:44764970	rs9526001	Abnormality of refraction	5e-09	0.797631
chr13:46059578	chr13:46008320	rs5803322	blood protein measurement	1e-12	0.730669
chr13:46059578	chr13:46031306	rs9534288	carboxypeptidase B2 measurement	1e-33	0.770434
chr13:46059578	chr13:46053345	rs940	thrombin activatable fibrinolysis inhibitor activation peptide measurement	1e-27	0.778998
chr13:46059578	chr13:46055809	rs1926447	macrophage migration inhibitory factor measurement	1e-12	0.74864
chr13:46059578	chr13:46055809	rs1926447	MAP kinase-activated protein kinase 3 measurement	2e-145	0.74864
chr13:46059578	chr13:46055809	rs1926447	blood protein measurement	5e-58	0.74864
chr13:46059578	chr13:46055860	rs1926446	blood protein measurement	1e-170	0.74864
chr13:46060459	chr13:46008320	rs5803322	blood protein measurement	1e-12	0.916401
chr13:46060459	chr13:46031306	rs9534288	carboxypeptidase B2 measurement	1e-33	0.955475
chr13:46060459	chr13:46053345	rs940	thrombin activatable fibrinolysis inhibitor activation peptide measurement	1e-27	0.98093
chr13:46060459	chr13:46055809	rs1926447	macrophage migration inhibitory factor measurement	1e-12	0.951219
chr13:46060459	chr13:46055809	rs1926447	MAP kinase-activated protein kinase 3 measurement	2e-145	0.951219
chr13:46060459	chr13:46055809	rs1926447	blood protein measurement	5e-58	0.951219
chr13:46060459	chr13:46055860	rs1926446	blood protein measurement	1e-170	0.951219
chr13:46659164	chr13:46651610	rs9526212	stroke	5e-10	0.919306
chr13:46659164	chr13:46651610	rs9526212	Ischemic stroke	9e-10	0.919306
chr13:47618778	chr13:47588423	rs2478333	QT interval	4e-08	0.827462
chr13:48112285	chr13:48001451	rs2296573	hip bone size	2e-08	0.710447
chr13:48112285	chr13:48001451	rs2296573	hip bone mineral density, hip bone size	9e-10	0.710447
chr13:48286125	chr13:48280414	rs34217484	birth weight	7e-11	0.702394
chr13:49453871	chr13:49438271	rs9535244	vital capacity	1e-08	0.746863
chr13:50814679	chr13:50814824	rs9535495	reticulocyte count	1e-13	0.853799
chr13:50814679	chr13:50816462	rs9316505	odontogenesis	3e-08	0.880971
chr13:53422927	chr13:53444958	rs4883690	insomnia	2e-08	0.901491
chr13:53422927	chr13:53461200	rs4884468	cigarettes per day measurement	1e-08	0.784281
chr13:53783683	chr13:53673692	rs9563168	lifestyle measurement	4e-11	0.712147
chr13:54123323	chr13:54117349	rs6561766	body mass index	2e-11	0.82771
chr13:54123323	chr13:54181939	rs564930	waist-hip ratio	2e-11	0.801242
chr13:55226003	chr13:55154616	rs7334060	feeling "fed-up" measurement	5e-08	0.874555
chr13:55226003	chr13:55212820	rs9569233	cognitive function measurement	5e-13	0.883148
chr13:55304038	chr13:55248600	rs9527345	worry measurement	2e-08	0.70024
chr13:55497414	chr13:55396862	rs3124405	irritability measurement	9e-11	0.794324
chr13:55497414	chr13:55411477	rs3124377	anxiety	3e-08	0.801773
chr13:55497414	chr13:55424513	rs2937336	feeling tense measurement	1e-08	0.794812
chr13:55497414	chr13:55507257	rs9316807	diet measurement	1e-08	0.781793
chr13:55497414	chr13:55535703	rs9537160	sodium measurement	2e-10	0.931558
chr13:55497414	chr13:55560977	rs631140	irritability measurement	4e-10	0.787191
chr13:57695422	chr13:57678667	rs7319102	body mass index	2e-11	0.867294
chr13:57695422	chr13:57678667	rs7319102	C-reactive protein measurement	7e-12	0.867294
chr13:57695422	chr13:57678667	rs7319102	schizophrenia	1e-15	0.867294
chr13:57695422	chr13:57683533	rs6561937	visceral adipose tissue measurement	7e-10	0.854271
chr13:57777128	chr13:57991742	rs1036449	reaction time measurement	5e-08	0.754842
chr13:58889689	chr13:58880005	rs56367474	diet measurement	8e-13	0.985082
chr13:58889689	chr13:58880005	rs56367474	smoking initiation	5e-09	0.985082
chr13:58889689	chr13:58880005	rs56367474	smoking status measurement	1e-13	0.985082
chr13:58889689	chr13:58880006	rs56081685	smoking behavior	2e-08	0.985082
chr13:58889689	chr13:58880006	rs56081685	smoking status measurement	3e-08	0.985082
chr13:58927841	chr13:59002231	rs12871550	chronotype measurement	1e-12	0.734537
chr13:59128148	chr13:59074560	rs1080225	diet measurement	5e-09	0.754401
chr13:62315052	chr13:62316524	rs9539479	risk-taking behaviour	5e-09	0.735543
chr13:65980720	chr13:65987142	rs111205626	neuroticism measurement	1e-08	0.941574
chr13:65980720	chr13:66008278	rs58446129	irritability measurement	2e-08	0.745619
chr13:66096111	chr13:66016736	rs9571526	chronotype measurement	5e-09	0.710443
chr13:67540633	chr13:67533729	rs1937529	alcohol consumption measurement	1e-09	0.765129
chr13:68602747	chr13:68573196	rs12863981	cognitive function measurement	7e-11	0.743863
chr13:69059112	chr13:69045534	rs9529502	neuroticism measurement	4e-08	0.754594
chr13:69059112	chr13:69068802	rs945617	neuroticism measurement	1e-08	0.76085
chr13:69310957	chr13:69283476	rs7989827	wellbeing measurement	1e-10	0.816065
chr13:69310957	chr13:69283476	rs7989827	neuroticism measurement	1e-10	0.816065
chr13:69310957	chr13:69283476	rs7989827	depressive symptom measurement	1e-10	0.816065
chr13:69310957	chr13:69311559	rs1249773	neuroticism measurement	5e-08	0.772894
chr13:69310957	chr13:69328926	rs2593487	chronotype measurement	2e-12	0.740146
chr13:72256817	chr13:72274018	rs340561	restless legs syndrome	3e-09	0.79458
chr13:73022065	chr13:72994373	rs76499759	gout	3e-08	0.958964
chr13:77594013	chr13:77603711	rs117778740	hair colour measurement	5e-09	0.857385
chr13:79238517	chr13:79234520	rs7988232	systolic blood pressure	3e-09	0.740966
chr13:80138073	chr13:80134597	rs1327315	type II diabetes mellitus	2e-19	0.86034
chr13:80138073	chr13:80143021	rs1359790	type II diabetes mellitus	2e-31	0.864964
chr13:80138073	chr13:80143021	rs1359790	Drugs used in diabetes use measurement	1e-15	0.864964
chr13:80387081	chr13:80384153	rs693839	body fat percentage	7e-09	0.830897
chr13:88813428	chr13:88696103	rs142163225	DNA methylation	3e-10	0.770272
chr13:89696373	chr13:89709462	rs9560417	influenza A (H1N1)	4e-11	0.976627
chr13:89753024	chr13:89743034	rs76134593	body mass index	6e-09	0.926712
chr13:96292211	chr13:96269937	rs1927790	body mass index	2e-17	0.855179
chr13:96292211	chr13:96280614	rs2389631	insomnia measurement	2e-10	0.727471
chr13:96284749	chr13:96280614	rs2389631	insomnia measurement	2e-10	0.788267
chr13:96318536	chr13:96280614	rs2389631	insomnia measurement	2e-10	0.766992
chr13:96318536	chr13:96325441	rs1925113	insomnia measurement	3e-09	0.806026
chr13:98450040	chr13:98448220	rs9517310	household income	3e-08	0.815746
chr13:98450040	chr13:98449172	rs9584850	neuroticism measurement, wellbeing measurement, depressive symptom measurement	7e-10	0.901277
chr13:98450040	chr13:98453048	rs12463	household income	9e-11	0.904225
chr13:98450040	chr13:98464130	rs17574378	body mass index	7e-14	0.79497
chr13:98450040	chr13:98468018	rs7339274	body fat percentage	8e-10	0.794462
chr13:98450040	chr13:98468230	rs7334078	sodium measurement	4e-11	0.781377
chr13:98450040	chr13:98468230	rs7334078	body mass index	7e-10	0.781377
chr13:100116851	chr13:100060940	rs7991062	lifestyle measurement	9e-15	0.711791
chr13:100116851	chr13:100077109	rs9557376	smoking status measurement	1e-17	0.705833
chr13:100116851	chr13:100093224	rs7986115	risk-taking behaviour	1e-08	0.865085
chr13:100116851	chr13:100104444	rs9585348	smoking initiation	6e-12	0.950945
chr13:102683569	chr13:102603946	rs4772494	red blood cell distribution width	9e-11	0.878856
chr13:108598319	chr13:108615118	rs75764673	cup-to-disc ratio measurement	2e-12	0.916499
chr13:109573308	chr13:109559936	rs9972050	adolescent idiopathic scoliosis	4e-14	0.796667
chr13:109818189	chr13:109824324	rs336247	insulin measurement	4e-09	0.888971
chr13:110369212	chr13:110366382	rs7333748	triglyceride measurement	5e-08	0.887175
chr13:110369212	chr13:110372771	rs4773173	total cholesterol measurement	5e-13	0.761813
chr13:110369212	chr13:110372771	rs4773173	low density lipoprotein cholesterol measurement	5e-12	0.761813
chr13:110369212	chr13:110374387	rs952359	BMI-adjusted waist circumference	3e-11	0.716897
chr13:113613020	chr13:113634834	rs4150794	erythrocyte count	4e-10	0.824226
chr14:21311546	chr14:21311336	rs4981370	Abnormality of refraction	6e-09	0.983137
chr14:23227610	chr14:23263905	rs56902258	triglyceride measurement	2e-09	0.795295
chr14:26508556	chr14:26466015	rs1245214	cognitive function measurement	1e-08	0.747707
chr14:26508556	chr14:26484872	rs6575005	sleep duration	4e-09	0.764057
chr14:26508556	chr14:26490116	rs178203	cognitive function measurement	6e-14	0.714123
chr14:30981577	chr14:31027006	rs179744	white matter microstructure measurement	8e-09	0.706775
chr14:34524658	chr14:34528074	rs8013954	insulin measurement	6e-09	0.793841
chr14:34538380	chr14:34528074	rs8013954	insulin measurement	6e-09	0.839039
chr14:34555230	chr14:34528074	rs8013954	insulin measurement	6e-09	0.818731
chr14:34755732	chr14:34746396	rs10145299	heel bone mineral density	5e-32	0.703276
chr14:34755732	chr14:34755224	rs13379337	heel bone mineral density	3e-30	0.701977
chr14:34827086	chr14:34886094	rs1400745	monocyte count	3e-09	0.706625
chr14:35047756	chr14:34996430	rs799498	blood protein measurement	2e-83	0.790242
chr14:35047756	chr14:35046401	rs4007475	blood protein measurement	1e-144	0.856913
chr14:35032421	chr14:35069925	rs79403677	schizophrenia, bipolar disorder, response to lithium ion	2e-08	0.835628
chr14:35032421	chr14:35089920	rs2038255	lymphocyte count	8e-13	0.788233
chr14:35032421	chr14:35103151	rs2143950	atopic eczema	2e-15	0.814394
chr14:35070984	chr14:35116423	rs72664829	leukocyte count	2e-11	0.85384
chr14:35073063	chr14:35116423	rs72664829	leukocyte count	2e-11	0.827768
chr14:37512165	chr14:37555893	rs148131694	tonsillectomy risk measurement	8e-13	0.728352
chr14:37512165	chr14:37556507	rs75164522	intraocular pressure measurement	2e-11	0.779413
chr14:37512165	chr14:37586240	rs4901012	intraocular pressure measurement	4e-11	0.736613
chr14:37626199	chr14:37607943	rs1998359	allergy	5e-08	0.965901
chr14:37626199	chr14:37682050	rs61977073	allergy	4e-10	0.838437
chr14:37626199	chr14:37682050	rs61977073	allergic rhinitis	6e-09	0.838437
chr14:39165793	chr14:39086981	rs8018720	vitamin D measurement	4e-36	0.719944
chr14:40301633	chr14:40293060	rs68069729	body mass index	1e-10	0.738349
chr14:40301633	chr14:40332547	rs1955540	body mass index	2e-11	0.759822
chr14:40301633	chr14:40375921	rs67272968	body mass index	8e-11	0.714519
chr14:41606868	chr14:41606749	rs1111179	neuroticism measurement	3e-08	0.924954
chr14:41606868	chr14:41606749	rs1111179	depressive symptom measurement	3e-08	0.924954
chr14:41606868	chr14:41607437	rs1950835	wellbeing measurement	2e-08	0.924154
chr14:42512833	chr14:42410532	rs2626454	insulin measurement	5e-08	0.828804
chr14:45099442	chr14:44854378	rs144667340	nicotine dependence symptom count	3e-10	0.740366
chr14:45099442	chr14:44864173	rs141232514	nicotine dependence symptom count	3e-10	0.740366
chr14:45099442	chr14:45078134	rs115837469	nicotine dependence symptom count	4e-10	0.941383
chr14:51389347	chr14:51389391	rs4901118	Cleft palate, cleft lip	7e-10	0.978813
chr14:53313688	chr14:53306807	rs7143361	heel bone mineral density	1e-19	0.702877
chr14:53313688	chr14:53307907	rs4143691	heel bone mineral density	9e-23	0.701476
chr14:53513846	chr14:53522729	rs2251171	cup-to-disc ratio measurement	8e-11	0.711742
chr14:53513846	chr14:53523234	rs11623384	waist-hip ratio	4e-08	0.748067
chr14:54052146	chr14:54022371	rs61984763	heel bone mineral density	3e-12	0.886559
chr14:54705570	chr14:54705711	rs8012145	platelet crit	3e-09	0.977755
chr14:55094465	chr14:55088650	rs67652508	schizophrenia	3e-08	0.946062
chr14:55322339	chr14:55134221	rs76426991	blood protein measurement	3e-45	0.938251
chr14:55322339	chr14:55198171	rs80226907	mean platelet volume	1e-36	0.974421
chr14:55322339	chr14:55351685	rs35070799	galectin-3 measurement	5e-16	0.985353
chr14:55322339	chr14:55396480	rs72717751	platelet component distribution width	9e-10	0.787335
chr14:55306832	chr14:55278092	rs10146637	leukocyte count	4e-11	0.85723
chr14:55395354	chr14:55278092	rs10146637	leukocyte count	4e-11	0.816772
chr14:56607702	chr14:56645567	rs148485005	DNA methylation	1e-09	0.844842
chr14:56633795	chr14:56645567	rs148485005	DNA methylation	1e-09	0.944739
chr14:59140005	chr14:59138398	rs117461235	cortical thickness	2e-16	0.841443
chr14:59140005	chr14:59160913	rs2164950	brain volume measurement	3e-09	0.860661
chr14:59140005	chr14:59160913	rs2164950	cortical surface area measurement	1e-25	0.860661
chr14:59140005	chr14:59161891	rs74826997	brain volume measurement	6e-13	0.849203
chr14:59140005	chr14:59161961	rs76341705	brain volume measurement	5e-29	0.860661
chr14:59140005	chr14:59161961	rs76341705	cortical surface area measurement	8e-32	0.860661
chr14:59140005	chr14:59164358	rs147148763	occipital lobe volume measurement	3e-09	0.860661
chr14:59298339	chr14:59218141	rs74874233	visual cortical surface area measurement	4e-14	0.780077
chr14:59298339	chr14:59223225	rs2099637	brain volume measurement	3e-08	0.780077
chr14:59298339	chr14:59242595	rs144053467	brain volume measurement	1e-09	0.828993
chr14:59298339	chr14:59333318	rs17096107	brain volume measurement	2e-08	0.966565
chr14:59298339	chr14:59334996	rs61984497	brain volume measurement	2e-10	0.731955
chr14:59298339	chr14:59349308	rs17834014	brain volume measurement	8e-10	0.787287
chr14:60465852	chr14:60392043	rs986417	gut microbiome measurement, taxonomic microbiome measurement	3e-09	0.885169
chr14:60465852	chr14:60485894	rs8020587	balding measurement	5e-08	0.918532
chr14:60617568	chr14:60392043	rs986417	gut microbiome measurement, taxonomic microbiome measurement	3e-09	0.760076
chr14:60677555	chr14:60693809	rs9671845	vital capacity	4e-09	0.740184
chr14:60705386	chr14:60693809	rs9671845	vital capacity	4e-09	0.867418
chr14:60711012	chr14:60711561	rs11158303	body height	2e-10	0.945221
chr14:64384982	chr14:64227194	rs58262369	prostate carcinoma	6e-10	0.793872
chr14:64653965	chr14:64671657	rs1956419	adolescent idiopathic scoliosis	2e-08	0.818486
chr14:65442522	chr14:65411677	rs2411822	serum IgG glycosylation measurement	2e-13	0.80907
chr14:65442522	chr14:65429043	rs867972	serum IgG glycosylation measurement	1e-18	0.804343
chr14:65442522	chr14:65536748	rs7153297	serum IgG glycosylation measurement	4e-18	0.791325
chr14:65442522	chr14:65543601	rs2149841	serum IgG glycosylation measurement	2e-12	0.798831
chr14:65442522	chr14:65547963	rs11621680	serum IgG glycosylation measurement	8e-14	0.805395
chr14:65442522	chr14:65605015	rs11158602	serum IgG glycosylation measurement	1e-14	0.793374
chr14:65442522	chr14:65607917	rs4902407	serum IgG glycosylation measurement	4e-13	0.794102
chr14:65588717	chr14:65411677	rs2411822	serum IgG glycosylation measurement	2e-13	0.97213
chr14:65588717	chr14:65429043	rs867972	serum IgG glycosylation measurement	1e-18	0.968365
chr14:65588717	chr14:65536748	rs7153297	serum IgG glycosylation measurement	4e-18	0.95866
chr14:65588717	chr14:65547963	rs11621680	serum IgG glycosylation measurement	8e-14	0.882296
chr14:65588717	chr14:65605015	rs11158602	serum IgG glycosylation measurement	1e-14	0.969524
chr14:65588717	chr14:65607917	rs4902407	serum IgG glycosylation measurement	4e-13	0.970344
chr14:65588717	chr14:65695081	rs12894902	serum IgG glycosylation measurement	4e-18	0.948355
chr14:65588717	chr14:65713370	rs8018278	serum IgG glycosylation measurement	2e-13	0.892221
chr14:65588717	chr14:65725064	rs11622829	serum IgG glycosylation measurement	3e-12	0.750471
chr14:65588717	chr14:65752799	rs10483785	serum IgG glycosylation measurement	1e-08	0.754519
chr14:65588717	chr14:65773977	rs6573626	serum IgG glycosylation measurement	4e-15	0.819048
chr14:65588717	chr14:65777937	rs8022764	serum IgG glycosylation measurement	2e-10	0.844824
chr14:65371911	chr14:65448149	rs10483776	N-glycan measurement	1e-14	0.774637
chr14:65371911	chr14:65448149	rs10483776	high density lipoprotein cholesterol measurement	3e-12	0.774637
chr14:65714420	chr14:65536748	rs7153297	serum IgG glycosylation measurement	4e-18	0.704847
chr14:65714420	chr14:65605015	rs11158602	serum IgG glycosylation measurement	1e-14	0.715442
chr14:65714420	chr14:65607917	rs4902407	serum IgG glycosylation measurement	4e-13	0.716833
chr14:65714420	chr14:65695081	rs12894902	serum IgG glycosylation measurement	4e-18	0.745505
chr14:65714420	chr14:65713370	rs8018278	serum IgG glycosylation measurement	2e-13	0.797676
chr14:65714420	chr14:65725064	rs11622829	serum IgG glycosylation measurement	3e-12	0.792882
chr14:65714420	chr14:65752799	rs10483785	serum IgG glycosylation measurement	1e-08	0.797322
chr14:65714420	chr14:65773977	rs6573626	serum IgG glycosylation measurement	4e-15	0.729797
chr14:65714420	chr14:65777937	rs8022764	serum IgG glycosylation measurement	2e-10	0.754458
chr14:65752779	chr14:65536748	rs7153297	serum IgG glycosylation measurement	4e-18	0.724156
chr14:65752779	chr14:65543601	rs2149841	serum IgG glycosylation measurement	2e-12	0.734405
chr14:65752779	chr14:65605015	rs11158602	serum IgG glycosylation measurement	1e-14	0.737167
chr14:65752779	chr14:65607917	rs4902407	serum IgG glycosylation measurement	4e-13	0.737329
chr14:65752779	chr14:65695081	rs12894902	serum IgG glycosylation measurement	4e-18	0.771694
chr14:65752779	chr14:65713370	rs8018278	serum IgG glycosylation measurement	2e-13	0.804566
chr14:65752779	chr14:65725064	rs11622829	serum IgG glycosylation measurement	3e-12	0.928907
chr14:65752779	chr14:65752799	rs10483785	serum IgG glycosylation measurement	1e-08	0.972201
chr14:65752779	chr14:65773977	rs6573626	serum IgG glycosylation measurement	4e-15	0.770288
chr14:65752779	chr14:65777937	rs8022764	serum IgG glycosylation measurement	2e-10	0.792745
chr14:67821454	chr14:67862303	rs72725119	mean corpuscular volume	4e-12	0.8059
chr14:67891645	chr14:67862303	rs72725119	mean corpuscular volume	4e-12	0.909828
chr14:67891645	chr14:68014850	rs369495964	platelet count	3e-30	0.903834
chr14:67891645	chr14:68014850	rs369495964	platelet crit	7e-19	0.903834
chr14:68005032	chr14:67935228	rs10136790	balding measurement	8e-09	0.710331
chr14:68005032	chr14:68058380	rs1980655	hair colour measurement	1e-10	0.723898
chr14:68072211	chr14:67935228	rs10136790	balding measurement	8e-09	0.884566
chr14:68072211	chr14:68047559	rs11158717	hair color	2e-09	0.792804
chr14:68072211	chr14:68058380	rs1980655	hair colour measurement	1e-10	0.920526
chr14:68382508	chr14:68389418	rs61039700	BMI-adjusted waist-hip ratio	1e-08	0.715646
chr14:68382508	chr14:68397740	rs11625452	intraocular pressure measurement	2e-08	0.718818
chr14:68382508	chr14:68406810	rs12435046	waist-hip ratio	4e-08	0.725487
chr14:68772503	chr14:68771208	rs72731537	hair color	7e-12	0.974504
chr14:68783640	chr14:68771208	rs72731537	hair color	7e-12	0.772734
chr14:68805779	chr14:68792124	rs927292	red blood cell distribution width	1e-09	0.838023
chr14:68805779	chr14:68796882	rs1465788	type I diabetes mellitus	2e-12	0.857583
chr14:68805779	chr14:68805602	rs4899258	erythrocyte count	8e-16	0.880928
chr14:68805779	chr14:68806373	rs367677	fibrinogen measurement	2e-12	0.834434
chr14:68805779	chr14:68806373	rs367677	apolipoprotein A 1 measurement	4e-14	0.834434
chr14:68805779	chr14:68806373	rs367677	high density lipoprotein cholesterol measurement	1e-13	0.834434
chr14:68805779	chr14:68807188	rs194749	inflammatory bowel disease	3e-10	0.77314
chr14:69965378	chr14:69946329	rs1547088	body height	1e-33	0.735854
chr14:71285699	chr14:71298060	rs17767392	Mitral valve prolapse	2e-08	0.981491
chr14:71285699	chr14:71417850	rs12880291	QRS complex, QRS duration	4e-14	0.791358
chr14:71285699	chr14:71454859	rs34991781	QRS duration	2e-16	0.764733
chr14:71930168	chr14:71949502	rs2190864	schizophrenia	1e-12	0.745159
chr14:71958021	chr14:71949502	rs2190864	schizophrenia	1e-12	0.755257
chr14:72004830	chr14:71999568	rs1009017	systolic blood pressure	9e-12	0.739535
chr14:72973496	chr14:72972550	rs61988556	low density lipoprotein cholesterol measurement	2e-09	0.940104
chr14:72932881	chr14:72996771	rs1007934	erythrocyte count	7e-24	0.833373
chr14:72932881	chr14:72996771	rs1007934	mean corpuscular hemoglobin	7e-15	0.833373
chr14:73164864	chr14:73245245	rs61986932	red blood cell distribution width	2e-12	0.825759
chr14:74061295	chr14:74020818	rs57731447	blood protein measurement	8e-87	0.873254
chr14:74130955	chr14:74026989	rs62005083	mean corpuscular volume	2e-12	0.700675
chr14:74130955	chr14:74070028	rs72725929	erythrocyte count	2e-16	0.908345
chr14:74130955	chr14:74196895	rs62006791	mean corpuscular hemoglobin	1e-24	0.895175
chr14:74513804	chr14:74514277	rs862051	BMI-adjusted waist-hip ratio	8e-10	0.784082
chr14:74513804	chr14:74515446	rs862048	BMI-adjusted waist circumference	7e-32	0.856747
chr14:74513804	chr14:74515446	rs862048	waist-hip ratio	1e-10	0.856747
chr14:74513804	chr14:74517665	rs862045	body height	2e-17	0.80493
chr14:74513804	chr14:74519700	rs862041	body height	2e-66	0.713037
chr14:74513804	chr14:74522730	rs699371	body height	2e-12	0.807861
chr14:74513804	chr14:74524043	rs862034	body height	6e-20	0.720833
chr14:75920125	chr14:75960380	rs3917211	body height	8e-23	0.826937
chr14:77652367	chr14:77645702	rs58312042	red blood cell distribution width	2e-21	0.755242
chr14:84229492	chr14:84203137	rs8012642	schizophrenia	5e-08	0.798246
chr14:84229492	chr14:84234400	rs4904167	schizophrenia, autism spectrum disorder	5e-08	0.881917
chr14:90915818	chr14:90911451	rs28675386	BMI-adjusted waist-hip ratio	1e-08	0.838077
chr14:91475566	chr14:91497378	rs8010382	type II diabetes mellitus	7e-09	0.976727
chr14:91475566	chr14:91546919	rs11627901	mean corpuscular hemoglobin	1e-10	0.740644
chr14:91487720	chr14:91497378	rs8010382	type II diabetes mellitus	7e-09	0.976432
chr14:91487720	chr14:91546919	rs11627901	mean corpuscular hemoglobin	1e-10	0.74017
chr14:91497342	chr14:91497378	rs8010382	type II diabetes mellitus	7e-09	0.705012
chr14:91402281	chr14:91545453	rs139530473	breast carcinoma	1e-10	0.755533
chr14:91845233	chr14:91852591	rs4904820	factor VIII measurement	2e-08	0.782654
chr14:91845233	chr14:91852591	rs4904820	von Willebrand factor measurement	6e-19	0.782654
chr14:92065890	chr14:91968721	rs1133441	heel bone mineral density	1e-09	0.7113
chr14:92065890	chr14:91968721	rs1133441	body height	5e-64	0.7113
chr14:92065890	chr14:91994848	rs7145052	BMI-adjusted waist circumference	3e-24	0.71932
chr14:92065890	chr14:92016604	rs7158300	body height	4e-27	0.788405
chr14:92065890	chr14:92019537	rs7155279	body height	1e-10	0.802573
chr14:92065890	chr14:92019537	rs7155279	forced expiratory volume	1e-09	0.802573
chr14:93301505	chr14:93308682	rs76446292	body mass index	6e-09	0.803831
chr14:93301505	chr14:93323930	rs3783890	body mass index	5e-11	0.890519
chr14:93301505	chr14:93332875	rs2273640	sodium measurement	8e-14	0.859331
chr14:94540843	chr14:94538816	rs4900236	blood protein measurement	2e-37	0.730213
chr14:97881391	chr14:97882170	rs2604988	BMI-adjusted waist-hip ratio	1e-09	0.815245
chr14:97900841	chr14:97929956	rs11622947	high density lipoprotein cholesterol measurement	3e-08	0.707875
chr14:99281320	chr14:99274737	rs2693672	smoking status measurement	6e-10	0.913875
chr14:99281320	chr14:99275850	rs2664299	snoring measurement	1e-12	0.970068
chr14:100345661	chr14:100346740	rs941923	blood protein measurement	7e-18	0.966731
chr14:102599793	chr14:102591686	rs10132160	platelet count	8e-19	0.739197
chr14:102599793	chr14:102630269	rs11627756	mean platelet volume	3e-12	0.815591
chr14:102599793	chr14:102645021	rs1190335	red blood cell distribution width	6e-09	0.723547
chr14:102685063	chr14:102591686	rs10132160	platelet count	8e-19	0.806971
chr14:102685063	chr14:102630269	rs11627756	mean platelet volume	3e-12	0.842309
chr14:102685063	chr14:102645021	rs1190335	red blood cell distribution width	6e-09	0.741237
chr14:103450876	chr14:103384935	rs3759579	PR interval	1e-10	0.724274
chr14:103450876	chr14:103457138	rs2273699	cutaneous melanoma, hair color	1e-16	0.733841
chr14:103450876	chr14:103487329	rs55859054	hair color	1e-09	0.727272
chr14:103450876	chr14:103521843	rs1136165	body mass index	1e-16	0.700092
chr14:103605949	chr14:103563455	rs2296483	wellbeing measurement	6e-09	0.794799
chr14:103605949	chr14:103563455	rs2296483	depressive symptom measurement	1e-12	0.794799
chr14:103798996	chr14:103730270	rs12433109	smoking status measurement	1e-09	0.840012
chr14:103798996	chr14:103731914	rs3742365	smoking behaviour measurement	3e-14	0.851412
chr14:103798996	chr14:103798325	rs8009147	schizophrenia, autism spectrum disorder	2e-09	0.971432
chr14:103798996	chr14:103847845	rs10083370	schizophrenia	3e-14	0.932162
chr14:103809827	chr14:103730270	rs12433109	smoking status measurement	1e-09	0.851773
chr14:103809827	chr14:103731914	rs3742365	smoking behaviour measurement	3e-14	0.865896
chr14:103809827	chr14:103798325	rs8009147	schizophrenia, autism spectrum disorder	2e-09	0.991113
chr14:103809827	chr14:103847845	rs10083370	schizophrenia	3e-14	0.954759
chr14:103792170	chr14:103748005	rs4906364	anorexia nervosa, obsessive-compulsive disorder, attention deficit hyperactivity disorder, Tourette syndrome, unipolar depression, schizophrenia, autism spectrum disorder, bipolar disorder	3e-12	0.805992
chr14:103792170	chr14:103789232	rs10873538	schizophrenia	6e-14	0.73782
chr14:103792170	chr14:103824476	rs12893623	triglyceride measurement	3e-09	0.800531
chr14:103792170	chr14:103841217	rs12879529	risk-taking behaviour	3e-14	0.794467
chr14:103792170	chr14:103856057	rs6576006	risky sexual behaviour measurement	2e-08	0.788934
chr14:105245574	chr14:105241952	rs2816648	platelet count	4e-08	0.785591
chr14:105245574	chr14:105263455	rs3000073	mean platelet volume	3e-11	0.788997
chr14:105245574	chr14:105286067	rs3825762	mean corpuscular hemoglobin	3e-22	0.745881
chr14:105245574	chr14:105288195	rs11850055	erythrocyte count	2e-20	0.768834
chr14:105245574	chr14:105291880	rs112790992	platelet count	1e-14	0.738246
chr17:588319	chr17:583581	rs12938449	high density lipoprotein cholesterol measurement	1e-08	0.968209
chr17:588319	chr17:592087	rs141062196	high density lipoprotein cholesterol measurement	6e-15	0.967107
chr17:588319	chr17:665275	rs71355297	apolipoprotein A 1 measurement	2e-09	0.734065
chr17:588319	chr17:696684	rs11657201	triglyceride measurement	2e-08	0.799771
chr17:1688003	chr17:1672578	rs62089970	blood protein measurement	7e-60	0.784047
chr17:1728047	chr17:1715069	rs11078597	serum albumin measurement	1e-14	0.740807
chr17:1728047	chr17:1715069	rs11078597	urinary albumin to creatinine ratio	6e-10	0.740807
chr17:1728047	chr17:1715069	rs11078597	C-reactive protein measurement	4e-13	0.740807
chr17:1728047	chr17:1715069	rs11078597	triglyceride measurement	1e-13	0.740807
chr17:1999458	chr17:1999291	rs8076845	body mass index	3e-08	0.759462
chr17:2121549	chr17:2142526	rs557139647	heel bone mineral density	3e-21	0.908624
chr17:2121549	chr17:2214651	rs2281727	body mass index	6e-11	0.801114
chr17:2121549	chr17:2222311	rs1231206	coronary heart disease	9e-10	0.776796
chr17:2121549	chr17:2223210	rs216172	coronary heart disease	1e-09	0.755449
chr17:2121549	chr17:2229911	rs9896535	body mass index	8e-12	0.805251
chr17:2121549	chr17:2232771	rs7217226	waist-hip ratio	1e-14	0.797073
chr17:2121549	chr17:2232771	rs7217226	body mass index	9e-16	0.797073
chr17:2121549	chr17:2240166	rs10852932	aortic root size	2e-11	0.7026
chr17:2121549	chr17:2285345	rs216191	platelet count	3e-22	0.700342
chr17:4056668	chr17:4049808	rs781852	type II diabetes mellitus	9e-11	0.763206
chr17:4033347	chr17:4051437	rs117810464	body height	3e-10	0.802618
chr17:4069838	chr17:4051437	rs117810464	body height	3e-10	0.923027
chr17:4697216	chr17:4714806	rs144830084	blood protein measurement	1e-15	0.875548
chr17:4697216	chr17:4722597	rs35186877	C-C motif chemokine 16 measurement	3e-13	0.770627
chr17:4787527	chr17:4787205	rs9892407	blood protein measurement	1e-24	0.9242
chr17:6624537	chr17:6566473	rs4796334	forced expiratory volume	7e-09	0.700624
chr17:6624537	chr17:6567278	rs2009598	diastolic blood pressure	6e-10	0.797192
chr17:6624537	chr17:6570508	rs7226020	pulse pressure measurement	2e-25	0.703271
chr17:6624537	chr17:6643601	rs2240276	body height	2e-09	0.801538
chr17:6624537	chr17:6648300	rs2871289	BMI-adjusted waist circumference	9e-09	0.77668
chr17:7276159	chr17:7237287	rs222852	birth weight	3e-14	0.803316
chr17:7276159	chr17:7237287	rs222852	body height at birth	9e-09	0.803316
chr17:7276159	chr17:7261244	rs222857	birth weight	1e-24	0.841606
chr17:7276159	chr17:7268037	rs113086489	birth weight	1e-15	0.873756
chr17:7276159	chr17:7276955	rs2428362	systolic blood pressure	7e-12	0.968957
chr17:7276159	chr17:7281743	rs5417	diastolic blood pressure	1e-13	0.932062
chr17:7276159	chr17:7281743	rs5417	Diuretic use measurement	8e-11	0.932062
chr17:7276159	chr17:7281773	rs5418	systolic blood pressure	7e-19	0.921343
chr17:7506579	chr17:7459769	rs9217	body height	5e-20	0.706321
chr17:7506579	chr17:7459769	rs9217	Abnormality of refraction	3e-22	0.706321
chr17:7506579	chr17:7468613	rs55749333	BMI-adjusted waist circumference	6e-24	0.727717
chr17:7506579	chr17:7468613	rs55749333	body height	3e-91	0.727717
chr17:7506579	chr17:7502815	rs11658168	heel bone mineral density	1e-16	0.74699
chr17:7736983	chr17:7728376	rs62062609	BMI-adjusted waist circumference	3e-08	0.927155
chr17:7827930	chr17:7831745	rs57985356	body height	1e-14	0.711259
chr17:7834631	chr17:7877701	rs74439044	smoking status measurement, systolic blood pressure	2e-12	0.750062
chr17:7834631	chr17:7877701	rs74439044	smoking status measurement, diastolic blood pressure	2e-21	0.750062
chr17:7834631	chr17:7877701	rs74439044	heel bone mineral density	4e-31	0.750062
chr17:7834631	chr17:7877701	rs74439044	cardiovascular disease	1e-13	0.750062
chr17:7834631	chr17:7877701	rs74439044	Agents acting on the renin-angiotensin system use measurement	1e-08	0.750062
chr17:7834631	chr17:7877702	rs76833657	heel bone mineral density	2e-38	0.774515
chr17:7920584	chr17:7899800	rs28441558	prostate carcinoma	1e-16	0.963587
chr17:7920584	chr17:7899800	rs28441558	smoking status measurement	1e-10	0.963587
chr17:11330490	chr17:11324035	rs205024	sleep duration	3e-09	0.713606
chr17:11330490	chr17:11328196	rs11650677	sleep duration	9e-09	0.877688
chr17:15287518	chr17:15287707	rs7217780	premature birth, parental genotype effect measurement	5e-08	0.911958
chr17:17469020	chr17:17463789	rs80338266	BMI-adjusted waist-hip ratio	1e-10	0.834741
chr17:17713645	chr17:17728480	rs62064086	Eczema	2e-10	0.74362
chr17:17713645	chr17:17735447	rs7219213	eosinophil count	9e-12	0.728925
chr17:18113798	chr17:18109416	rs854765	bone density	2e-08	0.731049
chr17:18345679	chr17:18253846	rs68165736	hair colour measurement	4e-11	0.887128
chr17:21136549	chr17:21196432	rs735092	body height	1e-08	0.814455
chr17:27289298	chr17:27288521	rs11650725	body height	2e-08	0.929482
chr17:27302499	chr17:27325249	rs9909342	birth weight	2e-11	0.879753
chr17:27950625	chr17:27953178	rs1548714	sunburn	6e-09	0.766616
chr17:28387214	chr17:28337189	rs3093679	low density lipoprotein cholesterol measurement	2e-09	0.913886
chr17:28766053	chr17:28761608	rs7215310	mean corpuscular hemoglobin	2e-09	0.94918
chr17:29634544	chr17:29621826	rs3760456	heel bone mineral density	3e-40	0.745832
chr17:29634544	chr17:29621826	rs3760456	brain volume measurement	1e-09	0.745832
chr17:29634544	chr17:29634544	rs138491296	leukocyte count	5e-10	0.993172
chr17:29634544	chr17:29649579	rs3110494	brain volume measurement	5e-14	0.716254
chr17:29737921	chr17:29649579	rs3110494	brain volume measurement	5e-14	0.760611
chr17:29737921	chr17:29671367	rs3098950	body mass index	2e-08	0.87856
chr17:29737921	chr17:29702920	rs3102560	hemoglobin measurement	1e-10	0.915341
chr17:29737921	chr17:29747545	rs1038088	body mass index	1e-12	0.925862
chr17:29737921	chr17:29837245	rs8073217	erythrocyte count	1e-12	0.916166
chr17:29737921	chr17:29969309	rs9897794	hemoglobin measurement	3e-08	0.707689
chr17:29737921	chr17:29985975	rs55866125	PR interval	3e-11	0.721815
chr17:30292960	chr17:30247159	rs7214248	total cholesterol measurement	7e-10	0.961464
chr17:30348800	chr17:30355435	rs9916613	apolipoprotein A 1 measurement	3e-17	0.80045
chr17:31243185	chr17:31302308	rs11080150	total cholesterol measurement	7e-14	0.811877
chr17:31243185	chr17:31372398	rs2854322	total cholesterol measurement	5e-09	0.855011
chr17:35648744	chr17:35558885	rs7503168	platelet crit	3e-17	0.704532
chr17:35648744	chr17:35563064	rs9908158	platelet count	4e-16	0.730927
chr17:35648744	chr17:35563064	rs9908158	platelet component distribution width	7e-40	0.730927
chr17:35648744	chr17:35596588	rs11653357	platelet count	1e-40	0.792246
chr17:35648744	chr17:35596588	rs11653357	platelet component distribution width	1e-99	0.792246
chr17:35648744	chr17:35617036	rs16971217	mean platelet volume	4e-12	0.797019
chr17:35648744	chr17:35632228	rs11868206	mean platelet volume	5e-38	0.827114
chr17:35612881	chr17:35563064	rs9908158	platelet count	4e-16	0.810499
chr17:35612881	chr17:35563064	rs9908158	platelet component distribution width	7e-40	0.810499
chr17:35678960	chr17:35563064	rs9908158	platelet count	4e-16	0.869708
chr17:35678960	chr17:35563064	rs9908158	platelet component distribution width	7e-40	0.869708
chr17:35801341	chr17:35821079	rs4251739	reticulocyte count	6e-13	0.726732
chr17:35869204	chr17:35821079	rs4251739	reticulocyte count	6e-13	0.786354
chr17:37733871	chr17:37733029	rs7405776	ovarian carcinoma	2e-10	0.953933
chr17:37733871	chr17:37733029	rs7405776	ovarian serous carcinoma	2e-10	0.953933
chr17:39316295	chr17:39240271	rs746154778	reticulocyte count	2e-09	0.762207
chr17:39316295	chr17:39240426	rs11078893	glomerular filtration rate	8e-39	0.910745
chr17:39316295	chr17:39279125	rs801429	asthma	3e-10	0.79839
chr17:39316295	chr17:39304765	rs677888	Moderate albuminuria	4e-08	0.847998
chr17:39316295	chr17:39304765	rs677888	urinary albumin to creatinine ratio	5e-10	0.847998
chr17:39316295	chr17:39321795	rs8072297	creatinine measurement	1e-17	0.818999
chr17:39316295	chr17:39343696	rs9916302	creatinine measurement, glomerular filtration rate	5e-15	0.896186
chr17:39316295	chr17:39348680	rs8069451	forced expiratory volume	2e-12	0.780945
chr17:39316295	chr17:39348680	rs8069451	vital capacity	1e-16	0.780945
chr17:39316295	chr17:39387196	rs7208487	creatinine measurement, glomerular filtration rate	9e-14	0.852989
chr17:39316295	chr17:39395735	rs10491128	glomerular filtration rate	4e-15	0.884531
chr17:39316295	chr17:39397398	rs12600751	childhood onset asthma	1e-21	0.802527
chr17:39316295	chr17:39420293	rs4795364	age at onset, Myopia, refractive error measurement	3e-08	0.829298
chr17:39316295	chr17:39451651	rs7212715	creatinine measurement	9e-13	0.828263
chr17:39316295	chr17:39451651	rs7212715	glomerular filtration rate	4e-14	0.828263
chr17:39316295	chr17:39455099	rs8067511	vital capacity	1e-08	0.775847
chr17:39316295	chr17:39464374	rs35497503	Abnormality of refraction	1e-24	0.828867
chr17:39316295	chr17:39468537	rs7219014	urinary metabolite measurement	4e-26	0.875793
chr17:39316295	chr17:39475835	rs12449852	red blood cell distribution width	2e-11	0.826399
chr17:39316295	chr17:39477582	rs12451586	creatinine measurement, glomerular filtration rate	3e-15	0.80006
chr17:39316295	chr17:39514741	rs4794813	glomerular filtration rate	2e-63	0.876412
chr17:39316295	chr17:39540599	rs4794814	glomerular filtration rate	2e-55	0.824241
chr17:39316295	chr17:39560518	rs4795384	glomerular filtration rate	2e-24	0.874318
chr17:39280568	chr17:39279125	rs801429	asthma	3e-10	0.848636
chr17:39280568	chr17:39304765	rs677888	Moderate albuminuria	4e-08	0.734936
chr17:39280568	chr17:39304765	rs677888	urinary albumin to creatinine ratio	5e-10	0.734936
chr17:39280568	chr17:39343696	rs9916302	creatinine measurement, glomerular filtration rate	5e-15	0.705204
chr17:39280568	chr17:39387196	rs7208487	creatinine measurement, glomerular filtration rate	9e-14	0.882781
chr17:39280568	chr17:39455099	rs8067511	vital capacity	1e-08	0.806363
chr17:39280568	chr17:39475835	rs12449852	red blood cell distribution width	2e-11	0.858999
chr17:39573626	chr17:39387196	rs7208487	creatinine measurement, glomerular filtration rate	9e-14	0.764615
chr17:39573626	chr17:39455099	rs8067511	vital capacity	1e-08	0.72062
chr17:39573626	chr17:39475835	rs12449852	red blood cell distribution width	2e-11	0.780003
chr17:39573626	chr17:39583908	rs1877030	rheumatoid arthritis	1e-08	0.723879
chr17:39573626	chr17:39583908	rs1877030	mean corpuscular hemoglobin	4e-27	0.723879
chr17:39933065	chr17:39895095	rs8067378	cervical carcinoma	9e-10	0.705936
chr17:39933065	chr17:39895095	rs8067378	primary biliary cirrhosis	6e-14	0.705936
chr17:39933065	chr17:39899863	rs11651596	serum IgM measurement	2e-14	0.724626
chr17:39933065	chr17:39899863	rs11651596	childhood onset asthma	2e-124	0.724626
chr17:39933065	chr17:39900944	rs8069176	nitric oxide exhalation measurement	2e-08	0.701336
chr17:39933065	chr17:39900944	rs8069176	childhood onset asthma	4e-26	0.701336
chr17:39933065	chr17:39900944	rs8069176	asthma	3e-29	0.701336
chr17:39933065	chr17:39909987	rs2290400	type I diabetes mellitus	6e-13	0.724391
chr17:39933065	chr17:39909987	rs2290400	asthma	3e-20	0.724391
chr17:39933065	chr17:39909987	rs2290400	acute lymphoblastic leukemia	1e-09	0.724391
chr17:39933065	chr17:39910119	rs56380902	atopic asthma	6e-39	0.732215
chr17:39933065	chr17:39910119	rs56380902	type I diabetes mellitus	1e-08	0.732215
chr17:39933065	chr17:39910767	rs4795400	allergy	3e-15	0.747752
chr17:39933065	chr17:39911790	rs869402	allergy, asthma	4e-17	0.723718
chr17:39933065	chr17:39911790	rs869402	asthma	7e-18	0.723718
chr17:39933065	chr17:39912261	rs1011082	Glucocorticoid use measurement	3e-11	0.752526
chr17:39933065	chr17:39912261	rs1011082	Inhalant adrenergic use measurement	7e-20	0.752526
chr17:39933065	chr17:39912823	rs921650	monocyte percentage of leukocytes	2e-31	0.733921
chr17:39933065	chr17:39912823	rs921650	allergy	6e-30	0.733921
chr17:39933065	chr17:39913696	rs7216389	asthma	9e-11	0.732792
chr17:39933065	chr17:39917715	rs9303279	respiratory system disease	3e-57	0.742885
chr17:39933065	chr17:39917778	rs9303280	allergy	9e-09	0.73338
chr17:39933065	chr17:39933091	rs4794820	asthma	1e-08	0.888422
chr17:39951771	chr17:39954436	rs17609240	leukocyte count	9e-09	0.915257
chr17:39951098	chr17:39965740	rs3894194	asthma	5e-09	0.801198
chr17:39951098	chr17:39965740	rs3894194	childhood onset asthma	3e-21	0.801198
chr17:39951098	chr17:39965740	rs3894194	systemic scleroderma	1e-10	0.801198
chr17:39962677	chr17:39965740	rs3894194	asthma	5e-09	0.730122
chr17:39962677	chr17:39965740	rs3894194	childhood onset asthma	3e-21	0.730122
chr17:39962677	chr17:39965740	rs3894194	systemic scleroderma	1e-10	0.730122
chr17:40006231	chr17:39972395	rs3859192	leukocyte count	8e-21	0.720802
chr17:40006231	chr17:39972395	rs3859192	age at onset, asthma	2e-13	0.720802
chr17:40006231	chr17:39972395	rs3859192	atopic asthma	1e-16	0.720802
chr17:40006231	chr17:39994239	rs3826331	body mass index, asthma	1e-12	0.927157
chr17:40006231	chr17:39998342	rs8081692	neutrophil count	2e-10	0.916803
chr17:40006231	chr17:40000459	rs4794822	neutrophil count	9e-25	0.930369
chr17:40006231	chr17:40000459	rs4794822	leukocyte count	9e-35	0.930369
chr17:40006231	chr17:40007042	rs12600856	neutrophil count, basophil count	5e-243	0.940448
chr17:40006231	chr17:40007042	rs12600856	myeloid white cell count	5e-227	0.940448
chr17:40006231	chr17:40007042	rs12600856	granulocyte count	5e-242	0.940448
chr17:40006231	chr17:40007042	rs12600856	leukocyte count	8e-185	0.940448
chr17:40006231	chr17:40007042	rs12600856	neutrophil count, eosinophil count	6e-239	0.940448
chr17:40006231	chr17:40007042	rs12600856	neutrophil count	2e-239	0.940448
chr17:40006231	chr17:40007314	rs12602172	neutrophil percentage of leukocytes	2e-132	0.938086
chr17:40006231	chr17:40007314	rs12602172	granulocyte percentage of myeloid white cells	2e-132	0.938086
chr17:40006231	chr17:40009045	rs55771023	leukocyte count	9e-62	0.94045
chr17:40006231	chr17:40009750	rs4795419	monocyte percentage of leukocytes	5e-81	0.936174
chr17:40006231	chr17:40010626	rs8078723	leukocyte count	4e-22	0.939838
chr17:40006231	chr17:40010626	rs8078723	neutrophil count	2e-31	0.939838
chr17:40006231	chr17:40012462	rs7208815	creatine kinase measurement	3e-09	0.922939
chr17:40006231	chr17:40018602	rs2227336	leukocyte count	1e-19	0.91757
chr17:40006231	chr17:40019308	rs709591	neutrophil count	4e-56	0.916671
chr17:40006231	chr17:40028327	rs6503533	childhood onset asthma	7e-30	0.836704
chr17:40006231	chr17:40057106	rs868150	feeling miserable measurement	1e-08	0.78405
chr17:40196319	chr17:40196136	rs34223321	leukocyte count	4e-47	0.968595
chr17:40196319	chr17:40204299	rs7405635	myeloid white cell count	5e-23	0.876977
chr17:40196319	chr17:40204299	rs7405635	granulocyte count	2e-22	0.876977
chr17:40196319	chr17:40204299	rs7405635	neutrophil count, eosinophil count	3e-22	0.876977
chr17:40600025	chr17:40598548	rs9889953	atopic asthma	2e-12	0.912179
chr17:40600025	chr17:40598769	rs9893132	asthma	4e-10	0.94366
chr17:40600025	chr17:40598769	rs9893132	childhood onset asthma	3e-17	0.94366
chr17:40659140	chr17:40651705	rs7219483	asthma	5e-12	0.877284
chr17:40659140	chr17:40711984	rs2253717	asthma	3e-10	0.761161
chr17:42419306	chr17:42418754	rs11871801	Crohns disease	3e-08	0.904184
chr17:43131381	chr17:43093449	rs1799949	age at menopause	8e-11	0.880864
chr17:43131381	chr17:43093449	rs1799949	age at menarche	3e-08	0.880864
chr17:44181751	chr17:44164561	rs12602486	HbA1c measurement	1e-24	0.892612
chr17:44357731	chr17:44352876	rs5848	progranulin measurement	5e-14	0.732868
chr17:44357731	chr17:44352876	rs5848	blood protein measurement	8e-23	0.732868
chr17:45411796	chr17:45394123	rs4763	breast carcinoma	2e-08	0.703885
chr17:45411796	chr17:45394123	rs4763	white matter microstructure measurement	9e-10	0.703885
chr17:45411796	chr17:45411426	rs62064641	anxiety	2e-11	0.754563
chr17:45411796	chr17:45411426	rs62064641	leukocyte count	1e-13	0.754563
chr17:45411796	chr17:45421962	rs35519908	white matter microstructure measurement	3e-09	0.751468
chr17:45718311	chr17:45489971	rs1879586	ovarian carcinoma	2e-19	0.762208
chr17:45718311	chr17:45489971	rs1879586	ovarian serous carcinoma	3e-13	0.762208
chr17:45718311	chr17:45491879	rs113322852	neuroticism measurement	3e-19	0.778716
chr17:45718311	chr17:45492543	rs146746174	cognitive function measurement	1e-23	0.775301
chr17:45718311	chr17:45496053	rs62065453	neuroticism measurement	2e-24	0.884735
chr17:45718311	chr17:45496053	rs62065453	irritability measurement	3e-12	0.884735
chr17:45718311	chr17:45496053	rs62065453	feeling nervous measurement	6e-15	0.884735
chr17:45718311	chr17:45577102	rs62064364	white matter microstructure measurement	5e-10	0.875256
chr17:45718311	chr17:45577102	rs62064364	macula measurement	4e-35	0.875256
chr17:45718311	chr17:45579891	rs79742625	Oral ulcer	3e-18	0.759284
chr17:45718311	chr17:45582609	rs2668680	alcohol consumption measurement	4e-19	0.761049
chr17:45718311	chr17:45592855	rs7502280	sleep duration	9e-11	0.877222
chr17:45718311	chr17:45605039	rs150741403	forced expiratory volume	1e-09	0.725579
chr17:45718311	chr17:45605039	rs150741403	vital capacity	2e-09	0.725579
chr17:45718311	chr17:45608332	rs143246821	forced expiratory volume	9e-10	0.883007
chr17:45718311	chr17:45618793	rs675600	neutrophil count, basophil count	2e-11	0.877651
chr17:45718311	chr17:45618793	rs675600	myeloid white cell count	3e-09	0.877651
chr17:45718311	chr17:45618793	rs675600	granulocyte count	5e-09	0.877651
chr17:45718311	chr17:45618793	rs675600	neutrophil count, eosinophil count	6e-09	0.877651
chr17:45718311	chr17:45618793	rs675600	neutrophil count	3e-11	0.877651
chr17:45718311	chr17:45637484	rs2942168	Parkinsons disease	1e-28	0.893856
chr17:45718311	chr17:45638789	rs112550936	balding measurement	3e-23	0.886715
chr17:45718311	chr17:45654353	rs241036	mood instability measurement	8e-20	0.895723
chr17:45718311	chr17:45654353	rs241036	age at menarche	7e-13	0.895723
chr17:45718311	chr17:45677484	rs62055691	alcohol consumption measurement	2e-23	0.893916
chr17:45718311	chr17:45681421	rs62055701	irritability measurement	6e-13	0.895723
chr17:45718311	chr17:45699375	rs76761706	neuroticism measurement	7e-32	0.895723
chr17:45718311	chr17:45699376	rs80143279	neuroticism measurement	8e-22	0.895723
chr17:45718311	chr17:45701314	rs17688916	worry measurement	3e-11	0.834147
chr17:45718311	chr17:45701314	rs17688916	sleep duration	1e-11	0.834147
chr17:45718311	chr17:45707983	rs61667602	alcohol consumption measurement	1e-13	0.707636
chr17:45718311	chr17:45720994	rs55938136	brain volume measurement	8e-13	0.919237
chr17:45718311	chr17:45720994	rs55938136	white matter microstructure measurement	3e-12	0.919237
chr17:45718311	chr17:45733507	rs75022332	worry measurement	2e-08	0.868507
chr17:45718311	chr17:45733530	rs77804065	alcohol consumption measurement	2e-12	0.846427
chr17:45718311	chr17:45733530	rs77804065	neuroticism measurement	1e-31	0.846427
chr17:45718311	chr17:45733530	rs77804065	guilt measurement	6e-10	0.846427
chr17:45718311	chr17:45733530	rs77804065	Headache	6e-15	0.846427
chr17:45718311	chr17:45733706	rs17563683	hematocrit	2e-28	0.868507
chr17:45718311	chr17:45733706	rs17563683	hemoglobin measurement	4e-61	0.868507
chr17:45718311	chr17:45749271	rs12150672	erythrocyte count	4e-09	0.866849
chr17:45718311	chr17:45759587	rs56214516	feeling "fed-up" measurement	1e-16	0.741988
chr17:45718311	chr17:45759587	rs56214516	Antithrombotic agent use measurement	1e-08	0.741988
chr17:45718311	chr17:45767194	rs55657917	physical activity measurement	5e-12	0.895723
chr17:45718311	chr17:45767194	rs55657917	feeling emotionally hurt measurement	7e-29	0.895723
chr17:45718311	chr17:45767194	rs55657917	mood instability measurement	3e-20	0.895723
chr17:45718311	chr17:45771384	rs62055935	feeling nervous measurement	2e-15	0.88839
chr17:45718311	chr17:45772049	rs79730878	heel bone mineral density	6e-20	0.874002
chr17:45718311	chr17:45773566	rs113518470	joint hypermobility measurement	6e-11	0.895723
chr17:45718311	chr17:45776556	rs56303031	heel bone mineral density	6e-24	0.851453
chr17:45718311	chr17:45779273	rs62057061	unipolar depression, mood disorder	2e-22	0.895723
chr17:45718311	chr17:45780623	rs111433752	neuroticism measurement	9e-12	0.895723
chr17:45718311	chr17:45782274	rs62057070	cortical surface area measurement	5e-13	0.895723
chr17:45718311	chr17:45816350	rs8072451	brain volume measurement, intracranial volume measurement	1e-08	0.836755
chr17:45718311	chr17:45820356	rs79600142	cortical surface area measurement	1e-43	0.891996
chr17:45718311	chr17:45826476	rs62057151	worry measurement	1e-09	0.875962
chr17:45718311	chr17:45829462	rs17689882	brain volume measurement, intracranial volume measurement	8e-09	0.892053
chr17:45718311	chr17:45830786	rs16940672	household income	2e-16	0.895723
chr17:45718311	chr17:45834077	rs1876829	waist-hip ratio	5e-08	0.895723
chr17:45718311	chr17:45834077	rs1876829	BMI-adjusted waist-hip ratio	7e-17	0.895723
chr17:45718311	chr17:45841730	rs2106786	erythrocyte count	3e-36	0.895723
chr17:45718311	chr17:45841730	rs2106786	brain volume measurement	3e-08	0.895723
chr17:45718311	chr17:45841739	rs2106785	irritability measurement	3e-13	0.891996
chr17:45718311	chr17:45846288	rs12185233	BMI-adjusted waist-hip ratio	2e-14	0.895723
chr17:45718311	chr17:45846317	rs12185268	Parkinsons disease	3e-14	0.895723
chr17:45718311	chr17:45846317	rs12185268	Corticobasal degeneration	1e-09	0.895723
chr17:45718311	chr17:45846707	rs12373123	hemoglobin measurement	2e-61	0.895723
chr17:45718311	chr17:45846834	rs12373142	chronic obstructive pulmonary disease	1e-09	0.895723
chr17:45718311	chr17:45846853	rs12373124	androgenetic alopecia	5e-10	0.895723
chr17:45718311	chr17:45846853	rs12373124	Alopecia	1e-27	0.895723
chr17:45718311	chr17:45849924	rs17769552	grip strength measurement	2e-08	0.868558
chr17:45718311	chr17:45855432	rs10445367	white matter microstructure measurement	1e-09	0.796351
chr17:45718311	chr17:45862655	rs79412431	forced expiratory volume	3e-49	0.893856
chr17:45718311	chr17:45862655	rs79412431	peak expiratory flow	6e-15	0.893856
chr17:45718311	chr17:45862655	rs79412431	vital capacity	3e-46	0.893856
chr17:45718311	chr17:45876353	rs2214258	neuroticism measurement	2e-25	0.895723
chr17:45718311	chr17:45887173	rs62055544	feeling "fed-up" measurement	5e-16	0.890197
chr17:45718311	chr17:45887201	rs62055546	alcohol consumption measurement	8e-25	0.895723
chr17:45718311	chr17:45895867	rs76324150	Abnormality of refraction	8e-16	0.895723
chr17:45718311	chr17:45898049	rs62056789	household income	3e-12	0.895723
chr17:45718311	chr17:45900461	rs1864325	bone density	5e-11	0.895723
chr17:45718311	chr17:45917282	rs17649553	Parkinsons disease	1e-68	0.891996
chr17:45718311	chr17:45929235	rs17564829	primary biliary cirrhosis	2e-09	0.895723
chr17:45718311	chr17:45936109	rs79857651	mood instability measurement	9e-20	0.893856
chr17:45718311	chr17:45938080	rs12150229	chronotype measurement	4e-09	0.895723
chr17:45718311	chr17:45941033	rs62061733	feeling emotionally hurt measurement	2e-28	0.703984
chr17:45718311	chr17:45941033	rs62061733	eosinophil count	3e-29	0.703984
chr17:45718311	chr17:45950000	rs62062797	white matter microstructure measurement	5e-11	0.895723
chr17:45718311	chr17:45960125	rs17650842	irritability measurement	2e-12	0.891996
chr17:45718311	chr17:45961419	rs62063281	risky sexual behaviour measurement	4e-15	0.821503
chr17:45718311	chr17:45961419	rs62063281	osteoarthritis, hip	5e-12	0.821503
chr17:45718311	chr17:45963741	rs56280951	feeling miserable measurement	8e-13	0.893856
chr17:45669250	chr17:45489971	rs1879586	ovarian carcinoma	2e-19	0.710652
chr17:45669250	chr17:45489971	rs1879586	ovarian serous carcinoma	3e-13	0.710652
chr17:45669250	chr17:45491879	rs113322852	neuroticism measurement	3e-19	0.725719
chr17:45669250	chr17:45492543	rs146746174	cognitive function measurement	1e-23	0.722288
chr17:45669250	chr17:45496053	rs62065453	neuroticism measurement	2e-24	0.817455
chr17:45669250	chr17:45496053	rs62065453	irritability measurement	3e-12	0.817455
chr17:45669250	chr17:45496053	rs62065453	feeling nervous measurement	6e-15	0.817455
chr17:45669250	chr17:45577102	rs62064364	white matter microstructure measurement	5e-10	0.811884
chr17:45669250	chr17:45577102	rs62064364	macula measurement	4e-35	0.811884
chr17:45669250	chr17:45579891	rs79742625	Oral ulcer	3e-18	0.704334
chr17:45669250	chr17:45582609	rs2668680	alcohol consumption measurement	4e-19	0.706041
chr17:45669250	chr17:45592855	rs7502280	sleep duration	9e-11	0.813828
chr17:45669250	chr17:45608332	rs143246821	forced expiratory volume	9e-10	0.819742
chr17:45669250	chr17:45618793	rs675600	neutrophil count, basophil count	2e-11	0.813726
chr17:45669250	chr17:45618793	rs675600	myeloid white cell count	3e-09	0.813726
chr17:45669250	chr17:45618793	rs675600	granulocyte count	5e-09	0.813726
chr17:45669250	chr17:45618793	rs675600	neutrophil count, eosinophil count	6e-09	0.813726
chr17:45669250	chr17:45618793	rs675600	neutrophil count	3e-11	0.813726
chr17:45669250	chr17:45637484	rs2942168	Parkinsons disease	1e-28	0.829313
chr17:45669250	chr17:45638789	rs112550936	balding measurement	3e-23	0.81884
chr17:45669250	chr17:45654353	rs241036	mood instability measurement	8e-20	0.830967
chr17:45669250	chr17:45654353	rs241036	age at menarche	7e-13	0.830967
chr17:45669250	chr17:45677484	rs62055691	alcohol consumption measurement	2e-23	0.829387
chr17:45669250	chr17:45681421	rs62055701	irritability measurement	6e-13	0.830967
chr17:45669250	chr17:45699375	rs76761706	neuroticism measurement	7e-32	0.830967
chr17:45669250	chr17:45699376	rs80143279	neuroticism measurement	8e-22	0.830967
chr17:45669250	chr17:45701314	rs17688916	worry measurement	3e-11	0.768598
chr17:45669250	chr17:45701314	rs17688916	sleep duration	1e-11	0.768598
chr17:45669250	chr17:45720994	rs55938136	brain volume measurement	8e-13	0.803655
chr17:45669250	chr17:45720994	rs55938136	white matter microstructure measurement	3e-12	0.803655
chr17:45669250	chr17:45733507	rs75022332	worry measurement	2e-08	0.760036
chr17:45669250	chr17:45733530	rs77804065	alcohol consumption measurement	2e-12	0.741782
chr17:45669250	chr17:45733530	rs77804065	neuroticism measurement	1e-31	0.741782
chr17:45669250	chr17:45733530	rs77804065	guilt measurement	6e-10	0.741782
chr17:45669250	chr17:45733530	rs77804065	Headache	6e-15	0.741782
chr17:45669250	chr17:45733706	rs17563683	hematocrit	2e-28	0.760036
chr17:45669250	chr17:45733706	rs17563683	hemoglobin measurement	4e-61	0.760036
chr17:45669250	chr17:45749271	rs12150672	erythrocyte count	4e-09	0.758648
chr17:45669250	chr17:45767194	rs55657917	physical activity measurement	5e-12	0.830967
chr17:45669250	chr17:45767194	rs55657917	feeling emotionally hurt measurement	7e-29	0.830967
chr17:45669250	chr17:45767194	rs55657917	mood instability measurement	3e-20	0.830967
chr17:45669250	chr17:45771384	rs62055935	feeling nervous measurement	2e-15	0.824197
chr17:45669250	chr17:45772049	rs79730878	heel bone mineral density	6e-20	0.811086
chr17:45669250	chr17:45773566	rs113518470	joint hypermobility measurement	6e-11	0.830967
chr17:45669250	chr17:45776556	rs56303031	heel bone mineral density	6e-24	0.790088
chr17:45669250	chr17:45779273	rs62057061	unipolar depression, mood disorder	2e-22	0.830967
chr17:45669250	chr17:45780623	rs111433752	neuroticism measurement	9e-12	0.830967
chr17:45669250	chr17:45782274	rs62057070	cortical surface area measurement	5e-13	0.830967
chr17:45669250	chr17:45816350	rs8072451	brain volume measurement, intracranial volume measurement	1e-08	0.774178
chr17:45669250	chr17:45820356	rs79600142	cortical surface area measurement	1e-43	0.827665
chr17:45669250	chr17:45826476	rs62057151	worry measurement	1e-09	0.81352
chr17:45669250	chr17:45829462	rs17689882	brain volume measurement, intracranial volume measurement	8e-09	0.827579
chr17:45669250	chr17:45830786	rs16940672	household income	2e-16	0.830967
chr17:45669250	chr17:45834077	rs1876829	waist-hip ratio	5e-08	0.830967
chr17:45669250	chr17:45834077	rs1876829	BMI-adjusted waist-hip ratio	7e-17	0.830967
chr17:45669250	chr17:45841730	rs2106786	erythrocyte count	3e-36	0.830967
chr17:45669250	chr17:45841730	rs2106786	brain volume measurement	3e-08	0.830967
chr17:45669250	chr17:45841739	rs2106785	irritability measurement	3e-13	0.827665
chr17:45669250	chr17:45846288	rs12185233	BMI-adjusted waist-hip ratio	2e-14	0.830967
chr17:45669250	chr17:45846317	rs12185268	Parkinsons disease	3e-14	0.830967
chr17:45669250	chr17:45846317	rs12185268	Corticobasal degeneration	1e-09	0.830967
chr17:45669250	chr17:45846707	rs12373123	hemoglobin measurement	2e-61	0.830967
chr17:45669250	chr17:45846834	rs12373142	chronic obstructive pulmonary disease	1e-09	0.830967
chr17:45669250	chr17:45846853	rs12373124	androgenetic alopecia	5e-10	0.830967
chr17:45669250	chr17:45846853	rs12373124	Alopecia	1e-27	0.830967
chr17:45669250	chr17:45849924	rs17769552	grip strength measurement	2e-08	0.80494
chr17:45669250	chr17:45855432	rs10445367	white matter microstructure measurement	1e-09	0.700853
chr17:45669250	chr17:45862655	rs79412431	forced expiratory volume	3e-49	0.829313
chr17:45669250	chr17:45862655	rs79412431	peak expiratory flow	6e-15	0.829313
chr17:45669250	chr17:45862655	rs79412431	vital capacity	3e-46	0.829313
chr17:45669250	chr17:45873610	rs10491140	heel bone mineral density	3e-26	0.830967
chr17:45669250	chr17:45876353	rs2214258	neuroticism measurement	2e-25	0.830967
chr17:45669250	chr17:45887173	rs62055544	feeling "fed-up" measurement	5e-16	0.82448
chr17:45669250	chr17:45887201	rs62055546	alcohol consumption measurement	8e-25	0.830967
chr17:45669250	chr17:45895867	rs76324150	Abnormality of refraction	8e-16	0.830967
chr17:45669250	chr17:45898049	rs62056789	household income	3e-12	0.830967
chr17:45669250	chr17:45900461	rs1864325	bone density	5e-11	0.830967
chr17:45669250	chr17:45917282	rs17649553	Parkinsons disease	1e-68	0.827665
chr17:45718682	chr17:45496053	rs62065453	neuroticism measurement	2e-24	0.732451
chr17:45718682	chr17:45496053	rs62065453	irritability measurement	3e-12	0.732451
chr17:45718682	chr17:45496053	rs62065453	feeling nervous measurement	6e-15	0.732451
chr17:45718682	chr17:45577102	rs62064364	white matter microstructure measurement	5e-10	0.72561
chr17:45718682	chr17:45577102	rs62064364	macula measurement	4e-35	0.72561
chr17:45718682	chr17:45592855	rs7502280	sleep duration	9e-11	0.723112
chr17:45718682	chr17:45608332	rs143246821	forced expiratory volume	9e-10	0.728794
chr17:45718682	chr17:45618793	rs675600	neutrophil count, basophil count	2e-11	0.716255
chr17:45718682	chr17:45618793	rs675600	myeloid white cell count	3e-09	0.716255
chr17:45718682	chr17:45618793	rs675600	granulocyte count	5e-09	0.716255
chr17:45718682	chr17:45618793	rs675600	neutrophil count, eosinophil count	6e-09	0.716255
chr17:45718682	chr17:45618793	rs675600	neutrophil count	3e-11	0.716255
chr17:45718682	chr17:45637484	rs2942168	Parkinsons disease	1e-28	0.738864
chr17:45718682	chr17:45638789	rs112550936	balding measurement	3e-23	0.729072
chr17:45718682	chr17:45654353	rs241036	mood instability measurement	8e-20	0.741026
chr17:45718682	chr17:45654353	rs241036	age at menarche	7e-13	0.741026
chr17:45718682	chr17:45677484	rs62055691	alcohol consumption measurement	2e-23	0.734578
chr17:45718682	chr17:45681421	rs62055701	irritability measurement	6e-13	0.741026
chr17:45718682	chr17:45699375	rs76761706	neuroticism measurement	7e-32	0.741026
chr17:45718682	chr17:45699376	rs80143279	neuroticism measurement	8e-22	0.741026
chr17:45718682	chr17:45701314	rs17688916	worry measurement	3e-11	0.768194
chr17:45718682	chr17:45701314	rs17688916	sleep duration	1e-11	0.768194
chr17:45718682	chr17:45720994	rs55938136	brain volume measurement	8e-13	0.730085
chr17:45718682	chr17:45720994	rs55938136	white matter microstructure measurement	3e-12	0.730085
chr17:45718682	chr17:45767194	rs55657917	physical activity measurement	5e-12	0.741026
chr17:45718682	chr17:45767194	rs55657917	feeling emotionally hurt measurement	7e-29	0.741026
chr17:45718682	chr17:45767194	rs55657917	mood instability measurement	3e-20	0.741026
chr17:45718682	chr17:45771384	rs62055935	feeling nervous measurement	2e-15	0.735435
chr17:45718682	chr17:45772049	rs79730878	heel bone mineral density	6e-20	0.711422
chr17:45718682	chr17:45773566	rs113518470	joint hypermobility measurement	6e-11	0.741026
chr17:45718682	chr17:45779273	rs62057061	unipolar depression, mood disorder	2e-22	0.741026
chr17:45718682	chr17:45780623	rs111433752	neuroticism measurement	9e-12	0.741026
chr17:45718682	chr17:45782274	rs62057070	cortical surface area measurement	5e-13	0.741026
chr17:45718682	chr17:45820356	rs79600142	cortical surface area measurement	1e-43	0.736713
chr17:45718682	chr17:45826476	rs62057151	worry measurement	1e-09	0.717596
chr17:45718682	chr17:45829462	rs17689882	brain volume measurement, intracranial volume measurement	8e-09	0.738864
chr17:45718682	chr17:45830786	rs16940672	household income	2e-16	0.741026
chr17:45718682	chr17:45834077	rs1876829	waist-hip ratio	5e-08	0.741026
chr17:45718682	chr17:45834077	rs1876829	BMI-adjusted waist-hip ratio	7e-17	0.741026
chr17:45718682	chr17:45841730	rs2106786	erythrocyte count	3e-36	0.741026
chr17:45718682	chr17:45841730	rs2106786	brain volume measurement	3e-08	0.741026
chr17:45718682	chr17:45841739	rs2106785	irritability measurement	3e-13	0.736713
chr17:45718682	chr17:45846288	rs12185233	BMI-adjusted waist-hip ratio	2e-14	0.741026
chr17:45718682	chr17:45846317	rs12185268	Parkinsons disease	3e-14	0.741026
chr17:45718682	chr17:45846317	rs12185268	Corticobasal degeneration	1e-09	0.741026
chr17:45718682	chr17:45846707	rs12373123	hemoglobin measurement	2e-61	0.741026
chr17:45718682	chr17:45846834	rs12373142	chronic obstructive pulmonary disease	1e-09	0.741026
chr17:45718682	chr17:45846853	rs12373124	androgenetic alopecia	5e-10	0.741026
chr17:45718682	chr17:45846853	rs12373124	Alopecia	1e-27	0.741026
chr17:45718682	chr17:45849924	rs17769552	grip strength measurement	2e-08	0.708152
chr17:45718682	chr17:45862655	rs79412431	forced expiratory volume	3e-49	0.738864
chr17:45718682	chr17:45862655	rs79412431	peak expiratory flow	6e-15	0.738864
chr17:45718682	chr17:45862655	rs79412431	vital capacity	3e-46	0.738864
chr17:45718682	chr17:45873610	rs10491140	heel bone mineral density	3e-26	0.741026
chr17:45718682	chr17:45876353	rs2214258	neuroticism measurement	2e-25	0.741026
chr17:45718682	chr17:45887173	rs62055544	feeling "fed-up" measurement	5e-16	0.73454
chr17:45718682	chr17:45887201	rs62055546	alcohol consumption measurement	8e-25	0.741026
chr17:45718682	chr17:45895867	rs76324150	Abnormality of refraction	8e-16	0.741026
chr17:45718682	chr17:45898049	rs62056789	household income	3e-12	0.741026
chr17:45718682	chr17:45900461	rs1864325	bone density	5e-11	0.741026
chr17:45718682	chr17:45917282	rs17649553	Parkinsons disease	1e-68	0.736713
chr17:45718682	chr17:45929235	rs17564829	primary biliary cirrhosis	2e-09	0.741026
chr17:45718682	chr17:45936109	rs79857651	mood instability measurement	9e-20	0.738864
chr17:45718682	chr17:45938080	rs12150229	chronotype measurement	4e-09	0.741026
chr17:45718682	chr17:45950000	rs62062797	white matter microstructure measurement	5e-11	0.741026
chr17:45718682	chr17:45960125	rs17650842	irritability measurement	2e-12	0.736713
chr17:45718682	chr17:45963741	rs56280951	feeling miserable measurement	8e-13	0.738864
chr17:45851264	chr17:45608332	rs143246821	forced expiratory volume	9e-10	0.717608
chr17:45851264	chr17:45618793	rs675600	neutrophil count, basophil count	2e-11	0.713696
chr17:45851264	chr17:45618793	rs675600	myeloid white cell count	3e-09	0.713696
chr17:45851264	chr17:45618793	rs675600	granulocyte count	5e-09	0.713696
chr17:45851264	chr17:45618793	rs675600	neutrophil count, eosinophil count	6e-09	0.713696
chr17:45851264	chr17:45618793	rs675600	neutrophil count	3e-11	0.713696
chr17:45851264	chr17:45637484	rs2942168	Parkinsons disease	1e-28	0.726458
chr17:45851264	chr17:45638789	rs112550936	balding measurement	3e-23	0.716579
chr17:45851264	chr17:45654353	rs241036	mood instability measurement	8e-20	0.727976
chr17:45851264	chr17:45654353	rs241036	age at menarche	7e-13	0.727976
chr17:45851264	chr17:45677484	rs62055691	alcohol consumption measurement	2e-23	0.726492
chr17:45851264	chr17:45681421	rs62055701	irritability measurement	6e-13	0.727976
chr17:45851264	chr17:45699375	rs76761706	neuroticism measurement	7e-32	0.727976
chr17:45851264	chr17:45699376	rs80143279	neuroticism measurement	8e-22	0.727976
chr17:45851264	chr17:45720994	rs55938136	brain volume measurement	8e-13	0.71162
chr17:45851264	chr17:45720994	rs55938136	white matter microstructure measurement	3e-12	0.71162
chr17:45851264	chr17:45767194	rs55657917	physical activity measurement	5e-12	0.727976
chr17:45851264	chr17:45767194	rs55657917	feeling emotionally hurt measurement	7e-29	0.727976
chr17:45851264	chr17:45767194	rs55657917	mood instability measurement	3e-20	0.727976
chr17:45851264	chr17:45771384	rs62055935	feeling nervous measurement	2e-15	0.722106
chr17:45851264	chr17:45772049	rs79730878	heel bone mineral density	6e-20	0.710515
chr17:45851264	chr17:45773566	rs113518470	joint hypermobility measurement	6e-11	0.727976
chr17:45851264	chr17:45776556	rs56303031	heel bone mineral density	6e-24	0.710278
chr17:45851264	chr17:45779273	rs62057061	unipolar depression, mood disorder	2e-22	0.727976
chr17:45851264	chr17:45780623	rs111433752	neuroticism measurement	9e-12	0.727976
chr17:45851264	chr17:45782274	rs62057070	cortical surface area measurement	5e-13	0.727976
chr17:45851264	chr17:45816350	rs8072451	brain volume measurement, intracranial volume measurement	1e-08	0.734506
chr17:45851264	chr17:45820356	rs79600142	cortical surface area measurement	1e-43	0.724946
chr17:45851264	chr17:45826476	rs62057151	worry measurement	1e-09	0.711865
chr17:45851264	chr17:45829462	rs17689882	brain volume measurement, intracranial volume measurement	8e-09	0.725038
chr17:45851264	chr17:45830786	rs16940672	household income	2e-16	0.727976
chr17:45851264	chr17:45834077	rs1876829	waist-hip ratio	5e-08	0.727976
chr17:45851264	chr17:45834077	rs1876829	BMI-adjusted waist-hip ratio	7e-17	0.727976
chr17:45851264	chr17:45841730	rs2106786	erythrocyte count	3e-36	0.727976
chr17:45851264	chr17:45841730	rs2106786	brain volume measurement	3e-08	0.727976
chr17:45851264	chr17:45841739	rs2106785	irritability measurement	3e-13	0.724946
chr17:45851264	chr17:45846288	rs12185233	BMI-adjusted waist-hip ratio	2e-14	0.727976
chr17:45851264	chr17:45846317	rs12185268	Parkinsons disease	3e-14	0.727976
chr17:45851264	chr17:45846317	rs12185268	Corticobasal degeneration	1e-09	0.727976
chr17:45851264	chr17:45846707	rs12373123	hemoglobin measurement	2e-61	0.727976
chr17:45851264	chr17:45846834	rs12373142	chronic obstructive pulmonary disease	1e-09	0.727976
chr17:45851264	chr17:45846853	rs12373124	androgenetic alopecia	5e-10	0.727976
chr17:45851264	chr17:45846853	rs12373124	Alopecia	1e-27	0.727976
chr17:45851264	chr17:45849924	rs17769552	grip strength measurement	2e-08	0.709507
chr17:45851264	chr17:45862655	rs79412431	forced expiratory volume	3e-49	0.729396
chr17:45851264	chr17:45862655	rs79412431	peak expiratory flow	6e-15	0.729396
chr17:45851264	chr17:45862655	rs79412431	vital capacity	3e-46	0.729396
chr17:45851264	chr17:45876353	rs2214258	neuroticism measurement	2e-25	0.727976
chr17:45851264	chr17:45887173	rs62055544	feeling "fed-up" measurement	5e-16	0.721989
chr17:45851264	chr17:45887201	rs62055546	alcohol consumption measurement	8e-25	0.727976
chr17:45851264	chr17:45895867	rs76324150	Abnormality of refraction	8e-16	0.727976
chr17:45851264	chr17:45898049	rs62056789	household income	3e-12	0.727976
chr17:45851264	chr17:45900461	rs1864325	bone density	5e-11	0.727976
chr17:45851264	chr17:45917282	rs17649553	Parkinsons disease	1e-68	0.724946
chr17:45851264	chr17:45929235	rs17564829	primary biliary cirrhosis	2e-09	0.727976
chr17:45851264	chr17:45936109	rs79857651	mood instability measurement	9e-20	0.726458
chr17:45851264	chr17:45938080	rs12150229	chronotype measurement	4e-09	0.727976
chr17:45851264	chr17:45950000	rs62062797	white matter microstructure measurement	5e-11	0.727976
chr17:45851264	chr17:45960125	rs17650842	irritability measurement	2e-12	0.727878
chr17:45851264	chr17:45963741	rs56280951	feeling miserable measurement	8e-13	0.726458
chr17:45851264	chr17:45974222	rs117124984	daytime rest measurement	3e-13	0.723315
chr17:45851264	chr17:45974223	rs118087478	brain volume measurement	8e-14	0.724781
chr17:45851264	chr17:45979401	rs1981997	interstitial lung disease	9e-14	0.724781
chr17:45851264	chr17:45983657	rs62063786	hemoglobin measurement	1e-61	0.724707
chr17:45851264	chr17:45988374	rs919462	androgenetic alopecia	1e-26	0.724707
chr17:45851264	chr17:45988806	rs112385572	Alopecia	8e-29	0.724707
chr17:45851264	chr17:46049307	rs112333322	mood instability measurement	4e-19	0.726458
chr17:45851264	chr17:46064966	rs193236081	neuroticism measurement	6e-11	0.726458
chr17:45851264	chr17:46072786	rs974295	household income	3e-11	0.726458
chr17:45851264	chr17:46084104	rs80028338	white matter microstructure measurement	4e-08	0.726458
chr17:45856591	chr17:45608332	rs143246821	forced expiratory volume	9e-10	0.980723
chr17:45856591	chr17:45618793	rs675600	neutrophil count, basophil count	2e-11	0.974384
chr17:45856591	chr17:45618793	rs675600	myeloid white cell count	3e-09	0.974384
chr17:45856591	chr17:45618793	rs675600	granulocyte count	5e-09	0.974384
chr17:45856591	chr17:45618793	rs675600	neutrophil count, eosinophil count	6e-09	0.974384
chr17:45856591	chr17:45618793	rs675600	neutrophil count	3e-11	0.974384
chr17:45856591	chr17:45637484	rs2942168	Parkinsons disease	1e-28	0.992577
chr17:45856591	chr17:45638789	rs112550936	balding measurement	3e-23	0.982466
chr17:45856591	chr17:45654353	rs241036	mood instability measurement	8e-20	0.9946
chr17:45856591	chr17:45654353	rs241036	age at menarche	7e-13	0.9946
chr17:45856591	chr17:45677484	rs62055691	alcohol consumption measurement	2e-23	0.99259
chr17:45856591	chr17:45681421	rs62055701	irritability measurement	6e-13	0.9946
chr17:45856591	chr17:45699375	rs76761706	neuroticism measurement	7e-32	0.9946
chr17:45856591	chr17:45699376	rs80143279	neuroticism measurement	8e-22	0.9946
chr17:45856591	chr17:45701314	rs17688916	worry measurement	3e-11	0.923998
chr17:45856591	chr17:45701314	rs17688916	sleep duration	1e-11	0.923998
chr17:45856591	chr17:45707983	rs61667602	alcohol consumption measurement	1e-13	0.779224
chr17:45856591	chr17:45720994	rs55938136	brain volume measurement	8e-13	0.961234
chr17:45856591	chr17:45720994	rs55938136	white matter microstructure measurement	3e-12	0.961234
chr17:45856591	chr17:45733507	rs75022332	worry measurement	2e-08	0.907841
chr17:45856591	chr17:45733530	rs77804065	alcohol consumption measurement	2e-12	0.885466
chr17:45856591	chr17:45733530	rs77804065	neuroticism measurement	1e-31	0.885466
chr17:45856591	chr17:45733530	rs77804065	guilt measurement	6e-10	0.885466
chr17:45856591	chr17:45733530	rs77804065	Headache	6e-15	0.885466
chr17:45856591	chr17:45733706	rs17563683	hematocrit	2e-28	0.907841
chr17:45856591	chr17:45733706	rs17563683	hemoglobin measurement	4e-61	0.907841
chr17:45856591	chr17:45749271	rs12150672	erythrocyte count	4e-09	0.906149
chr17:45856591	chr17:45759587	rs56214516	feeling "fed-up" measurement	1e-16	0.817232
chr17:45856591	chr17:45759587	rs56214516	Antithrombotic agent use measurement	1e-08	0.817232
chr17:45856591	chr17:45767194	rs55657917	physical activity measurement	5e-12	0.9946
chr17:45856591	chr17:45767194	rs55657917	feeling emotionally hurt measurement	7e-29	0.9946
chr17:45856591	chr17:45767194	rs55657917	mood instability measurement	3e-20	0.9946
chr17:45856591	chr17:45771384	rs62055935	feeling nervous measurement	2e-15	0.986514
chr17:45856591	chr17:45772049	rs79730878	heel bone mineral density	6e-20	0.970615
chr17:45856591	chr17:45773566	rs113518470	joint hypermobility measurement	6e-11	0.9946
chr17:45856591	chr17:45776556	rs56303031	heel bone mineral density	6e-24	0.944594
chr17:45856591	chr17:45779273	rs62057061	unipolar depression, mood disorder	2e-22	0.9946
chr17:45856591	chr17:45780623	rs111433752	neuroticism measurement	9e-12	0.9946
chr17:45856591	chr17:45782274	rs62057070	cortical surface area measurement	5e-13	0.9946
chr17:45856591	chr17:45816350	rs8072451	brain volume measurement, intracranial volume measurement	1e-08	0.925089
chr17:45856591	chr17:45820356	rs79600142	cortical surface area measurement	1e-43	0.990561
chr17:45856591	chr17:45826476	rs62057151	worry measurement	1e-09	0.973047
chr17:45856591	chr17:45829462	rs17689882	brain volume measurement, intracranial volume measurement	8e-09	0.990553
chr17:45856591	chr17:45830786	rs16940672	household income	2e-16	0.9946
chr17:45856591	chr17:45834077	rs1876829	waist-hip ratio	5e-08	0.9946
chr17:45856591	chr17:45834077	rs1876829	BMI-adjusted waist-hip ratio	7e-17	0.9946
chr17:45856591	chr17:45841730	rs2106786	erythrocyte count	3e-36	0.9946
chr17:45856591	chr17:45841730	rs2106786	brain volume measurement	3e-08	0.9946
chr17:45856591	chr17:45841739	rs2106785	irritability measurement	3e-13	0.990561
chr17:45856591	chr17:45846288	rs12185233	BMI-adjusted waist-hip ratio	2e-14	0.9946
chr17:45856591	chr17:45846317	rs12185268	Parkinsons disease	3e-14	0.9946
chr17:45856591	chr17:45846317	rs12185268	Corticobasal degeneration	1e-09	0.9946
chr17:45856591	chr17:45846707	rs12373123	hemoglobin measurement	2e-61	0.9946
chr17:45856591	chr17:45846834	rs12373142	chronic obstructive pulmonary disease	1e-09	0.9946
chr17:45856591	chr17:45846853	rs12373124	androgenetic alopecia	5e-10	0.9946
chr17:45856591	chr17:45846853	rs12373124	Alopecia	1e-27	0.9946
chr17:45856591	chr17:45849924	rs17769552	grip strength measurement	2e-08	0.960917
chr17:45856591	chr17:45851264	rs551011992	systolic blood pressure	3e-08	0.74161
chr17:45856591	chr17:45855432	rs10445367	white matter microstructure measurement	1e-09	0.828766
chr17:45856591	chr17:45862655	rs79412431	forced expiratory volume	3e-49	0.992577
chr17:45856591	chr17:45862655	rs79412431	peak expiratory flow	6e-15	0.992577
chr17:45856591	chr17:45862655	rs79412431	vital capacity	3e-46	0.992577
chr17:45856591	chr17:45873610	rs10491140	heel bone mineral density	3e-26	0.9946
chr17:45856591	chr17:45876353	rs2214258	neuroticism measurement	2e-25	0.9946
chr17:45856591	chr17:45887173	rs62055544	feeling "fed-up" measurement	5e-16	0.98659
chr17:45856591	chr17:45887201	rs62055546	alcohol consumption measurement	8e-25	0.9946
chr17:45856591	chr17:45895867	rs76324150	Abnormality of refraction	8e-16	0.9946
chr17:45856591	chr17:45898049	rs62056789	household income	3e-12	0.9946
chr17:45856591	chr17:45900461	rs1864325	bone density	5e-11	0.9946
chr17:45856591	chr17:45917282	rs17649553	Parkinsons disease	1e-68	0.990561
chr17:45856591	chr17:45929235	rs17564829	primary biliary cirrhosis	2e-09	0.9946
chr17:45856591	chr17:45936109	rs79857651	mood instability measurement	9e-20	0.992577
chr17:45856591	chr17:45938080	rs12150229	chronotype measurement	4e-09	0.9946
chr17:45856591	chr17:45941033	rs62061733	feeling emotionally hurt measurement	2e-28	0.7733
chr17:45856591	chr17:45941033	rs62061733	eosinophil count	3e-29	0.7733
chr17:45856591	chr17:45941122	rs62061734	breast carcinoma	8e-12	0.873004
chr17:45856591	chr17:45941122	rs62061734	sleep duration	2e-09	0.873004
chr17:45856591	chr17:45950000	rs62062797	white matter microstructure measurement	5e-11	0.9946
chr17:45856591	chr17:45960125	rs17650842	irritability measurement	2e-12	0.990561
chr17:45856591	chr17:45961419	rs62063281	risky sexual behaviour measurement	4e-15	0.909969
chr17:45856591	chr17:45961419	rs62063281	osteoarthritis, hip	5e-12	0.909969
chr17:45856591	chr17:45963741	rs56280951	feeling miserable measurement	8e-13	0.992577
chr17:45856591	chr17:45974222	rs117124984	daytime rest measurement	3e-13	0.982577
chr17:45856591	chr17:45974223	rs118087478	brain volume measurement	8e-14	0.982577
chr17:45856591	chr17:45979401	rs1981997	interstitial lung disease	9e-14	0.982577
chr17:45856591	chr17:45983657	rs62063786	hemoglobin measurement	1e-61	0.97863
chr17:45856591	chr17:45988374	rs919462	androgenetic alopecia	1e-26	0.97863
chr17:45856591	chr17:45988806	rs112385572	Alopecia	8e-29	0.97863
chr17:45856591	chr17:46003698	rs8070723	Progressive supranuclear palsy	2e-118	0.733958
chr17:45856591	chr17:46003698	rs8070723	Parkinsons disease	7e-12	0.733958
chr17:45856591	chr17:46003698	rs8070723	waist-hip ratio	4e-15	0.733958
chr17:45856591	chr17:46006036	rs1991556	alcohol consumption measurement	5e-23	0.928274
chr17:45856591	chr17:46006036	rs1991556	sleep duration	3e-09	0.928274
chr17:45856591	chr17:46006036	rs1991556	vital capacity	1e-53	0.928274
chr17:45856591	chr17:46019187	rs62062288	worry measurement	1e-09	0.924775
chr17:45856591	chr17:46019187	rs62062288	neuroticism measurement	6e-32	0.924775
chr17:45856591	chr17:46019187	rs62062288	guilt measurement	7e-10	0.924775
chr17:45856591	chr17:46019187	rs62062288	risk-taking behaviour	1e-29	0.924775
chr17:45856591	chr17:46019187	rs62062288	neurotic disorder	7e-22	0.924775
chr17:45856591	chr17:46019187	rs62062288	alcohol use disorder measurement	5e-10	0.924775
chr17:45856591	chr17:46019187	rs62062288	alcohol consumption measurement	2e-09	0.924775
chr17:45856591	chr17:46021601	rs17652520	neuroticism measurement	2e-27	0.953398
chr17:45856591	chr17:46021601	rs17652520	household income	5e-12	0.953398
chr17:45856591	chr17:46021601	rs17652520	Anilide use measurement	8e-13	0.953398
chr17:45856591	chr17:46036725	rs577386308	white matter microstructure measurement	5e-08	0.70404
chr17:45856591	chr17:46049307	rs112333322	mood instability measurement	4e-19	0.992577
chr17:45856591	chr17:46049399	rs113434679	Parkinsons disease	9e-13	0.82909
chr17:45856591	chr17:46049399	rs113434679	neuroticism measurement	3e-21	0.82909
chr17:45856591	chr17:46064966	rs193236081	neuroticism measurement	6e-11	0.992577
chr17:45856591	chr17:46072786	rs974295	household income	3e-11	0.992577
chr17:45856591	chr17:46084104	rs80028338	white matter microstructure measurement	4e-08	0.992577
chr17:45875875	chr17:45637484	rs2942168	Parkinsons disease	1e-28	0.722274
chr17:45875875	chr17:45638789	rs112550936	balding measurement	3e-23	0.714255
chr17:45875875	chr17:45654353	rs241036	mood instability measurement	8e-20	0.723693
chr17:45875875	chr17:45654353	rs241036	age at menarche	7e-13	0.723693
chr17:45875875	chr17:45677484	rs62055691	alcohol consumption measurement	2e-23	0.721341
chr17:45875875	chr17:45681421	rs62055701	irritability measurement	6e-13	0.723693
chr17:45875875	chr17:45699375	rs76761706	neuroticism measurement	7e-32	0.723693
chr17:45875875	chr17:45699376	rs80143279	neuroticism measurement	8e-22	0.723693
chr17:45875875	chr17:45767194	rs55657917	physical activity measurement	5e-12	0.723693
chr17:45875875	chr17:45767194	rs55657917	feeling emotionally hurt measurement	7e-29	0.723693
chr17:45875875	chr17:45767194	rs55657917	mood instability measurement	3e-20	0.723693
chr17:45875875	chr17:45771384	rs62055935	feeling nervous measurement	2e-15	0.719703
chr17:45875875	chr17:45772049	rs79730878	heel bone mineral density	6e-20	0.706205
chr17:45875875	chr17:45773566	rs113518470	joint hypermobility measurement	6e-11	0.723693
chr17:45875875	chr17:45779273	rs62057061	unipolar depression, mood disorder	2e-22	0.723693
chr17:45875875	chr17:45780623	rs111433752	neuroticism measurement	9e-12	0.723693
chr17:45875875	chr17:45782274	rs62057070	cortical surface area measurement	5e-13	0.723693
chr17:45875875	chr17:45820356	rs79600142	cortical surface area measurement	1e-43	0.72086
chr17:45875875	chr17:45826476	rs62057151	worry measurement	1e-09	0.706779
chr17:45875875	chr17:45829462	rs17689882	brain volume measurement, intracranial volume measurement	8e-09	0.7207
chr17:45875875	chr17:45830786	rs16940672	household income	2e-16	0.723693
chr17:45875875	chr17:45834077	rs1876829	waist-hip ratio	5e-08	0.723693
chr17:45875875	chr17:45834077	rs1876829	BMI-adjusted waist-hip ratio	7e-17	0.723693
chr17:45875875	chr17:45841730	rs2106786	erythrocyte count	3e-36	0.723693
chr17:45875875	chr17:45841730	rs2106786	brain volume measurement	3e-08	0.723693
chr17:45875875	chr17:45841739	rs2106785	irritability measurement	3e-13	0.72086
chr17:45875875	chr17:45846288	rs12185233	BMI-adjusted waist-hip ratio	2e-14	0.723693
chr17:45875875	chr17:45846317	rs12185268	Parkinsons disease	3e-14	0.723693
chr17:45875875	chr17:45846317	rs12185268	Corticobasal degeneration	1e-09	0.723693
chr17:45875875	chr17:45846707	rs12373123	hemoglobin measurement	2e-61	0.723693
chr17:45875875	chr17:45846834	rs12373142	chronic obstructive pulmonary disease	1e-09	0.723693
chr17:45875875	chr17:45846853	rs12373124	androgenetic alopecia	5e-10	0.723693
chr17:45875875	chr17:45846853	rs12373124	Alopecia	1e-27	0.723693
chr17:45875875	chr17:45849924	rs17769552	grip strength measurement	2e-08	0.701159
chr17:45875875	chr17:45862655	rs79412431	forced expiratory volume	3e-49	0.722274
chr17:45875875	chr17:45862655	rs79412431	peak expiratory flow	6e-15	0.722274
chr17:45875875	chr17:45862655	rs79412431	vital capacity	3e-46	0.722274
chr17:45875875	chr17:45876353	rs2214258	neuroticism measurement	2e-25	0.723693
chr17:45875875	chr17:45887173	rs62055544	feeling "fed-up" measurement	5e-16	0.718125
chr17:45875875	chr17:45887201	rs62055546	alcohol consumption measurement	8e-25	0.723693
chr17:45875875	chr17:45895867	rs76324150	Abnormality of refraction	8e-16	0.723693
chr17:45875875	chr17:45898049	rs62056789	household income	3e-12	0.723693
chr17:45875875	chr17:45900461	rs1864325	bone density	5e-11	0.723693
chr17:45875875	chr17:45917282	rs17649553	Parkinsons disease	1e-68	0.72086
chr17:45875875	chr17:45929235	rs17564829	primary biliary cirrhosis	2e-09	0.723693
chr17:45875875	chr17:45936109	rs79857651	mood instability measurement	9e-20	0.722274
chr17:45875875	chr17:45938080	rs12150229	chronotype measurement	4e-09	0.723693
chr17:45875875	chr17:45950000	rs62062797	white matter microstructure measurement	5e-11	0.723693
chr17:45875875	chr17:45960125	rs17650842	irritability measurement	2e-12	0.722274
chr17:45875875	chr17:45963741	rs56280951	feeling miserable measurement	8e-13	0.722274
chr17:45875875	chr17:45974222	rs117124984	daytime rest measurement	3e-13	0.713601
chr17:45875875	chr17:45974223	rs118087478	brain volume measurement	8e-14	0.715257
chr17:45875875	chr17:45979401	rs1981997	interstitial lung disease	9e-14	0.715257
chr17:45875875	chr17:45983657	rs62063786	hemoglobin measurement	1e-61	0.713472
chr17:45875875	chr17:45988374	rs919462	androgenetic alopecia	1e-26	0.713472
chr17:45875875	chr17:45988806	rs112385572	Alopecia	8e-29	0.713472
chr17:45875875	chr17:46049307	rs112333322	mood instability measurement	4e-19	0.722274
chr17:45875875	chr17:46064966	rs193236081	neuroticism measurement	6e-11	0.722274
chr17:45875875	chr17:46072786	rs974295	household income	3e-11	0.722274
chr17:45875875	chr17:46084104	rs80028338	white matter microstructure measurement	4e-08	0.722274
chr17:45875875	chr17:46110126	rs17577094	Parkinsons disease	8e-09	0.722274
chr17:45875875	chr17:46112492	rs76640332	lymphocyte percentage of leukocytes	5e-13	0.72086
chr17:45875875	chr17:46115224	rs35524223	forced expiratory volume	1e-13	0.717877
chr17:45875875	chr17:46115224	rs35524223	vital capacity	7e-13	0.717877
chr17:45875875	chr17:46115252	rs4606752	reticulocyte count	1e-17	0.72086
chr17:45875875	chr17:46115591	rs17661015	feeling emotionally hurt measurement	3e-28	0.719126
chr17:45875875	chr17:46115591	rs17661015	irritability measurement	4e-12	0.719126
chr17:45891353	chr17:45654353	rs241036	mood instability measurement	8e-20	0.954791
chr17:45891353	chr17:45654353	rs241036	age at menarche	7e-13	0.954791
chr17:45891353	chr17:45677484	rs62055691	alcohol consumption measurement	2e-23	0.952803
chr17:45891353	chr17:45681421	rs62055701	irritability measurement	6e-13	0.954791
chr17:45891353	chr17:45699375	rs76761706	neuroticism measurement	7e-32	0.954791
chr17:45891353	chr17:45699376	rs80143279	neuroticism measurement	8e-22	0.954791
chr17:45891353	chr17:45701314	rs17688916	worry measurement	3e-11	0.884167
chr17:45891353	chr17:45701314	rs17688916	sleep duration	1e-11	0.884167
chr17:45891353	chr17:45707983	rs61667602	alcohol consumption measurement	1e-13	0.761349
chr17:45891353	chr17:45720994	rs55938136	brain volume measurement	8e-13	0.926706
chr17:45891353	chr17:45720994	rs55938136	white matter microstructure measurement	3e-12	0.926706
chr17:45891353	chr17:45733507	rs75022332	worry measurement	2e-08	0.880059
chr17:45891353	chr17:45733530	rs77804065	alcohol consumption measurement	2e-12	0.859318
chr17:45891353	chr17:45733530	rs77804065	neuroticism measurement	1e-31	0.859318
chr17:45891353	chr17:45733530	rs77804065	guilt measurement	6e-10	0.859318
chr17:45891353	chr17:45733530	rs77804065	Headache	6e-15	0.859318
chr17:45891353	chr17:45733706	rs17563683	hematocrit	2e-28	0.880059
chr17:45891353	chr17:45733706	rs17563683	hemoglobin measurement	4e-61	0.880059
chr17:45891353	chr17:45749271	rs12150672	erythrocyte count	4e-09	0.87747
chr17:45891353	chr17:45759587	rs56214516	feeling "fed-up" measurement	1e-16	0.775486
chr17:45891353	chr17:45759587	rs56214516	Antithrombotic agent use measurement	1e-08	0.775486
chr17:45891353	chr17:45767194	rs55657917	physical activity measurement	5e-12	0.954791
chr17:45891353	chr17:45767194	rs55657917	feeling emotionally hurt measurement	7e-29	0.954791
chr17:45891353	chr17:45767194	rs55657917	mood instability measurement	3e-20	0.954791
chr17:45891353	chr17:45771384	rs62055935	feeling nervous measurement	2e-15	0.946935
chr17:45891353	chr17:45772049	rs79730878	heel bone mineral density	6e-20	0.932388
chr17:45891353	chr17:45773566	rs113518470	joint hypermobility measurement	6e-11	0.954791
chr17:45891353	chr17:45776556	rs56303031	heel bone mineral density	6e-24	0.914948
chr17:45891353	chr17:45779273	rs62057061	unipolar depression, mood disorder	2e-22	0.954791
chr17:45891353	chr17:45780623	rs111433752	neuroticism measurement	9e-12	0.954791
chr17:45891353	chr17:45782274	rs62057070	cortical surface area measurement	5e-13	0.954791
chr17:45891353	chr17:45816350	rs8072451	brain volume measurement, intracranial volume measurement	1e-08	0.890908
chr17:45891353	chr17:45820356	rs79600142	cortical surface area measurement	1e-43	0.950811
chr17:45891353	chr17:45826476	rs62057151	worry measurement	1e-09	0.933533
chr17:45891353	chr17:45829462	rs17689882	brain volume measurement, intracranial volume measurement	8e-09	0.950859
chr17:45891353	chr17:45830786	rs16940672	household income	2e-16	0.954791
chr17:45891353	chr17:45834077	rs1876829	waist-hip ratio	5e-08	0.954791
chr17:45891353	chr17:45834077	rs1876829	BMI-adjusted waist-hip ratio	7e-17	0.954791
chr17:45891353	chr17:45841730	rs2106786	erythrocyte count	3e-36	0.954791
chr17:45891353	chr17:45841730	rs2106786	brain volume measurement	3e-08	0.954791
chr17:45891353	chr17:45841739	rs2106785	irritability measurement	3e-13	0.950811
chr17:45891353	chr17:45846288	rs12185233	BMI-adjusted waist-hip ratio	2e-14	0.954791
chr17:45891353	chr17:45846317	rs12185268	Parkinsons disease	3e-14	0.954791
chr17:45891353	chr17:45846317	rs12185268	Corticobasal degeneration	1e-09	0.954791
chr17:45891353	chr17:45846707	rs12373123	hemoglobin measurement	2e-61	0.954791
chr17:45891353	chr17:45846834	rs12373142	chronic obstructive pulmonary disease	1e-09	0.954791
chr17:45891353	chr17:45846853	rs12373124	androgenetic alopecia	5e-10	0.954791
chr17:45891353	chr17:45846853	rs12373124	Alopecia	1e-27	0.954791
chr17:45891353	chr17:45849924	rs17769552	grip strength measurement	2e-08	0.92572
chr17:45891353	chr17:45851264	rs551011992	systolic blood pressure	3e-08	0.726127
chr17:45891353	chr17:45855432	rs10445367	white matter microstructure measurement	1e-09	0.796974
chr17:45891353	chr17:45862655	rs79412431	forced expiratory volume	3e-49	0.952797
chr17:45891353	chr17:45862655	rs79412431	peak expiratory flow	6e-15	0.952797
chr17:45891353	chr17:45862655	rs79412431	vital capacity	3e-46	0.952797
chr17:45891353	chr17:45873610	rs10491140	heel bone mineral density	3e-26	0.954791
chr17:45891353	chr17:45876353	rs2214258	neuroticism measurement	2e-25	0.954791
chr17:45891353	chr17:45887173	rs62055544	feeling "fed-up" measurement	5e-16	0.94689
chr17:45891353	chr17:45887201	rs62055546	alcohol consumption measurement	8e-25	0.954791
chr17:45891353	chr17:45895867	rs76324150	Abnormality of refraction	8e-16	0.954791
chr17:45891353	chr17:45898049	rs62056789	household income	3e-12	0.954791
chr17:45891353	chr17:45900461	rs1864325	bone density	5e-11	0.954791
chr17:45891353	chr17:45917282	rs17649553	Parkinsons disease	1e-68	0.950811
chr17:45891353	chr17:45929235	rs17564829	primary biliary cirrhosis	2e-09	0.954791
chr17:45891353	chr17:45936109	rs79857651	mood instability measurement	9e-20	0.952797
chr17:45891353	chr17:45938080	rs12150229	chronotype measurement	4e-09	0.954791
chr17:45891353	chr17:45941033	rs62061733	feeling emotionally hurt measurement	2e-28	0.762209
chr17:45891353	chr17:45941033	rs62061733	eosinophil count	3e-29	0.762209
chr17:45891353	chr17:45941122	rs62061734	breast carcinoma	8e-12	0.841055
chr17:45891353	chr17:45941122	rs62061734	sleep duration	2e-09	0.841055
chr17:45891353	chr17:45950000	rs62062797	white matter microstructure measurement	5e-11	0.954791
chr17:45891353	chr17:45960125	rs17650842	irritability measurement	2e-12	0.950811
chr17:45891353	chr17:45961419	rs62063281	risky sexual behaviour measurement	4e-15	0.889441
chr17:45891353	chr17:45961419	rs62063281	osteoarthritis, hip	5e-12	0.889441
chr17:45891353	chr17:45963741	rs56280951	feeling miserable measurement	8e-13	0.952797
chr17:45891353	chr17:45974222	rs117124984	daytime rest measurement	3e-13	0.941943
chr17:45891353	chr17:45974223	rs118087478	brain volume measurement	8e-14	0.943915
chr17:45891353	chr17:45979401	rs1981997	interstitial lung disease	9e-14	0.943915
chr17:45891353	chr17:45983657	rs62063786	hemoglobin measurement	1e-61	0.941963
chr17:45891353	chr17:45988374	rs919462	androgenetic alopecia	1e-26	0.941963
chr17:45891353	chr17:45988806	rs112385572	Alopecia	8e-29	0.941963
chr17:45891353	chr17:46003698	rs8070723	Progressive supranuclear palsy	2e-118	0.72609
chr17:45891353	chr17:46003698	rs8070723	Parkinsons disease	7e-12	0.72609
chr17:45891353	chr17:46003698	rs8070723	waist-hip ratio	4e-15	0.72609
chr17:45891353	chr17:46006036	rs1991556	alcohol consumption measurement	5e-23	0.889988
chr17:45891353	chr17:46006036	rs1991556	sleep duration	3e-09	0.889988
chr17:45891353	chr17:46006036	rs1991556	vital capacity	1e-53	0.889988
chr17:45891353	chr17:46019187	rs62062288	worry measurement	1e-09	0.886997
chr17:45891353	chr17:46019187	rs62062288	neuroticism measurement	6e-32	0.886997
chr17:45891353	chr17:46019187	rs62062288	guilt measurement	7e-10	0.886997
chr17:45891353	chr17:46019187	rs62062288	risk-taking behaviour	1e-29	0.886997
chr17:45891353	chr17:46019187	rs62062288	neurotic disorder	7e-22	0.886997
chr17:45891353	chr17:46019187	rs62062288	alcohol use disorder measurement	5e-10	0.886997
chr17:45891353	chr17:46019187	rs62062288	alcohol consumption measurement	2e-09	0.886997
chr17:45891353	chr17:46021601	rs17652520	neuroticism measurement	2e-27	0.916208
chr17:45891353	chr17:46021601	rs17652520	household income	5e-12	0.916208
chr17:45891353	chr17:46021601	rs17652520	Anilide use measurement	8e-13	0.916208
chr17:45891353	chr17:46049307	rs112333322	mood instability measurement	4e-19	0.952797
chr17:45891353	chr17:46049399	rs113434679	Parkinsons disease	9e-13	0.792449
chr17:45891353	chr17:46049399	rs113434679	neuroticism measurement	3e-21	0.792449
chr17:45891353	chr17:46064966	rs193236081	neuroticism measurement	6e-11	0.952797
chr17:45891353	chr17:46072786	rs974295	household income	3e-11	0.952797
chr17:45891353	chr17:46084104	rs80028338	white matter microstructure measurement	4e-08	0.952797
chr17:45891353	chr17:46110126	rs17577094	Parkinsons disease	8e-09	0.952797
chr17:45891353	chr17:46112492	rs76640332	lymphocyte percentage of leukocytes	5e-13	0.950811
chr17:45891353	chr17:46115202	rs4630591	feeling "fed-up" measurement	1e-17	0.814519
chr17:45891353	chr17:46115224	rs35524223	forced expiratory volume	1e-13	0.944956
chr17:45891353	chr17:46115224	rs35524223	vital capacity	7e-13	0.944956
chr17:45891353	chr17:46115252	rs4606752	reticulocyte count	1e-17	0.950811
chr17:45891353	chr17:46115557	rs17577369	feeling miserable measurement	4e-12	0.905334
chr17:45891353	chr17:46115591	rs17661015	feeling emotionally hurt measurement	3e-28	0.948921
chr17:45891353	chr17:46115591	rs17661015	irritability measurement	4e-12	0.948921
chr17:45891353	chr17:46128324	rs4471723	guilt measurement	5e-09	0.931778
chr17:45891353	chr17:46130566	rs79301522	neuroticism measurement	1e-30	0.950859
chr17:45891353	chr17:46137522	rs2077551	idiopathic pulmonary fibrosis	3e-16	0.889248
chr17:45980590	chr17:45733507	rs75022332	worry measurement	2e-08	0.904765
chr17:45980590	chr17:45733530	rs77804065	alcohol consumption measurement	2e-12	0.882629
chr17:45980590	chr17:45733530	rs77804065	neuroticism measurement	1e-31	0.882629
chr17:45980590	chr17:45733530	rs77804065	guilt measurement	6e-10	0.882629
chr17:45980590	chr17:45733530	rs77804065	Headache	6e-15	0.882629
chr17:45980590	chr17:45733706	rs17563683	hematocrit	2e-28	0.904765
chr17:45980590	chr17:45733706	rs17563683	hemoglobin measurement	4e-61	0.904765
chr17:45980590	chr17:45749271	rs12150672	erythrocyte count	4e-09	0.903092
chr17:45980590	chr17:45759587	rs56214516	feeling "fed-up" measurement	1e-16	0.815011
chr17:45980590	chr17:45759587	rs56214516	Antithrombotic agent use measurement	1e-08	0.815011
chr17:45980590	chr17:45767194	rs55657917	physical activity measurement	5e-12	0.987131
chr17:45980590	chr17:45767194	rs55657917	feeling emotionally hurt measurement	7e-29	0.987131
chr17:45980590	chr17:45767194	rs55657917	mood instability measurement	3e-20	0.987131
chr17:45980590	chr17:45771384	rs62055935	feeling nervous measurement	2e-15	0.979186
chr17:45980590	chr17:45772049	rs79730878	heel bone mineral density	6e-20	0.963568
chr17:45980590	chr17:45773566	rs113518470	joint hypermobility measurement	6e-11	0.987131
chr17:45980590	chr17:45776556	rs56303031	heel bone mineral density	6e-24	0.937934
chr17:45980590	chr17:45779273	rs62057061	unipolar depression, mood disorder	2e-22	0.987131
chr17:45980590	chr17:45780623	rs111433752	neuroticism measurement	9e-12	0.987131
chr17:45980590	chr17:45782274	rs62057070	cortical surface area measurement	5e-13	0.987131
chr17:45980590	chr17:45816350	rs8072451	brain volume measurement, intracranial volume measurement	1e-08	0.918718
chr17:45980590	chr17:45820356	rs79600142	cortical surface area measurement	1e-43	0.983159
chr17:45980590	chr17:45826476	rs62057151	worry measurement	1e-09	0.96594
chr17:45980590	chr17:45829462	rs17689882	brain volume measurement, intracranial volume measurement	8e-09	0.983155
chr17:45980590	chr17:45830786	rs16940672	household income	2e-16	0.987131
chr17:45980590	chr17:45834077	rs1876829	waist-hip ratio	5e-08	0.987131
chr17:45980590	chr17:45834077	rs1876829	BMI-adjusted waist-hip ratio	7e-17	0.987131
chr17:45980590	chr17:45841730	rs2106786	erythrocyte count	3e-36	0.987131
chr17:45980590	chr17:45841730	rs2106786	brain volume measurement	3e-08	0.987131
chr17:45980590	chr17:45841739	rs2106785	irritability measurement	3e-13	0.983159
chr17:45980590	chr17:45846288	rs12185233	BMI-adjusted waist-hip ratio	2e-14	0.987131
chr17:45980590	chr17:45846317	rs12185268	Parkinsons disease	3e-14	0.987131
chr17:45980590	chr17:45846317	rs12185268	Corticobasal degeneration	1e-09	0.987131
chr17:45980590	chr17:45846707	rs12373123	hemoglobin measurement	2e-61	0.987131
chr17:45980590	chr17:45846834	rs12373142	chronic obstructive pulmonary disease	1e-09	0.987131
chr17:45980590	chr17:45846853	rs12373124	androgenetic alopecia	5e-10	0.987131
chr17:45980590	chr17:45846853	rs12373124	Alopecia	1e-27	0.987131
chr17:45980590	chr17:45849924	rs17769552	grip strength measurement	2e-08	0.957358
chr17:45980590	chr17:45851264	rs551011992	systolic blood pressure	3e-08	0.745268
chr17:45980590	chr17:45855432	rs10445367	white matter microstructure measurement	1e-09	0.828081
chr17:45980590	chr17:45862655	rs79412431	forced expiratory volume	3e-49	0.985141
chr17:45980590	chr17:45862655	rs79412431	peak expiratory flow	6e-15	0.985141
chr17:45980590	chr17:45862655	rs79412431	vital capacity	3e-46	0.985141
chr17:45980590	chr17:45873610	rs10491140	heel bone mineral density	3e-26	0.987131
chr17:45980590	chr17:45876353	rs2214258	neuroticism measurement	2e-25	0.987131
chr17:45980590	chr17:45887173	rs62055544	feeling "fed-up" measurement	5e-16	0.979257
chr17:45980590	chr17:45887201	rs62055546	alcohol consumption measurement	8e-25	0.987131
chr17:45980590	chr17:45895867	rs76324150	Abnormality of refraction	8e-16	0.987131
chr17:45980590	chr17:45898049	rs62056789	household income	3e-12	0.987131
chr17:45980590	chr17:45900461	rs1864325	bone density	5e-11	0.987131
chr17:45980590	chr17:45917282	rs17649553	Parkinsons disease	1e-68	0.983159
chr17:45980590	chr17:45929235	rs17564829	primary biliary cirrhosis	2e-09	0.987131
chr17:45980590	chr17:45936109	rs79857651	mood instability measurement	9e-20	0.985141
chr17:45980590	chr17:45938080	rs12150229	chronotype measurement	4e-09	0.987131
chr17:45980590	chr17:45941033	rs62061733	feeling emotionally hurt measurement	2e-28	0.767956
chr17:45980590	chr17:45941033	rs62061733	eosinophil count	3e-29	0.767956
chr17:45980590	chr17:45941122	rs62061734	breast carcinoma	8e-12	0.870489
chr17:45980590	chr17:45941122	rs62061734	sleep duration	2e-09	0.870489
chr17:45980590	chr17:45950000	rs62062797	white matter microstructure measurement	5e-11	0.987131
chr17:45980590	chr17:45960125	rs17650842	irritability measurement	2e-12	0.983159
chr17:45980590	chr17:45961419	rs62063281	risky sexual behaviour measurement	4e-15	0.907605
chr17:45980590	chr17:45961419	rs62063281	osteoarthritis, hip	5e-12	0.907605
chr17:45980590	chr17:45963741	rs56280951	feeling miserable measurement	8e-13	0.989118
chr17:45980590	chr17:45974222	rs117124984	daytime rest measurement	3e-13	0.993751
chr17:45980590	chr17:45974223	rs118087478	brain volume measurement	8e-14	0.995748
chr17:45980590	chr17:45979401	rs1981997	interstitial lung disease	9e-14	0.995748
chr17:45980590	chr17:45983657	rs62063786	hemoglobin measurement	1e-61	0.998404
chr17:45980590	chr17:45988374	rs919462	androgenetic alopecia	1e-26	0.998404
chr17:45980590	chr17:45988806	rs112385572	Alopecia	8e-29	0.998404
chr17:45980590	chr17:46003698	rs8070723	Progressive supranuclear palsy	2e-118	0.750744
chr17:45980590	chr17:46003698	rs8070723	Parkinsons disease	7e-12	0.750744
chr17:45980590	chr17:46003698	rs8070723	waist-hip ratio	4e-15	0.750744
chr17:45980590	chr17:46006036	rs1991556	alcohol consumption measurement	5e-23	0.926342
chr17:45980590	chr17:46006036	rs1991556	sleep duration	3e-09	0.926342
chr17:45980590	chr17:46006036	rs1991556	vital capacity	1e-53	0.926342
chr17:45980590	chr17:46019187	rs62062288	worry measurement	1e-09	0.918513
chr17:45980590	chr17:46019187	rs62062288	neuroticism measurement	6e-32	0.918513
chr17:45980590	chr17:46019187	rs62062288	guilt measurement	7e-10	0.918513
chr17:45980590	chr17:46019187	rs62062288	risk-taking behaviour	1e-29	0.918513
chr17:45980590	chr17:46019187	rs62062288	neurotic disorder	7e-22	0.918513
chr17:45980590	chr17:46019187	rs62062288	alcohol use disorder measurement	5e-10	0.918513
chr17:45980590	chr17:46019187	rs62062288	alcohol consumption measurement	2e-09	0.918513
chr17:45980590	chr17:46021601	rs17652520	neuroticism measurement	2e-27	0.950447
chr17:45980590	chr17:46021601	rs17652520	household income	5e-12	0.950447
chr17:45980590	chr17:46021601	rs17652520	Anilide use measurement	8e-13	0.950447
chr17:45980590	chr17:46036725	rs577386308	white matter microstructure measurement	5e-08	0.706598
chr17:45980590	chr17:46049307	rs112333322	mood instability measurement	4e-19	0.989118
chr17:45980590	chr17:46049399	rs113434679	Parkinsons disease	9e-13	0.826651
chr17:45980590	chr17:46049399	rs113434679	neuroticism measurement	3e-21	0.826651
chr17:45980590	chr17:46064966	rs193236081	neuroticism measurement	6e-11	0.989118
chr17:45980590	chr17:46072786	rs974295	household income	3e-11	0.989118
chr17:45980590	chr17:46084104	rs80028338	white matter microstructure measurement	4e-08	0.989118
chr17:45980590	chr17:46110126	rs17577094	Parkinsons disease	8e-09	0.989118
chr17:45980590	chr17:46112492	rs76640332	lymphocyte percentage of leukocytes	5e-13	0.987129
chr17:45980590	chr17:46115202	rs4630591	feeling "fed-up" measurement	1e-17	0.841228
chr17:45980590	chr17:46115224	rs35524223	forced expiratory volume	1e-13	0.981172
chr17:45980590	chr17:46115224	rs35524223	vital capacity	7e-13	0.981172
chr17:45980590	chr17:46115252	rs4606752	reticulocyte count	1e-17	0.987129
chr17:45980590	chr17:46115557	rs17577369	feeling miserable measurement	4e-12	0.937934
chr17:45980590	chr17:46115591	rs17661015	feeling emotionally hurt measurement	3e-28	0.985145
chr17:45980590	chr17:46115591	rs17661015	irritability measurement	4e-12	0.985145
chr17:45980590	chr17:46128324	rs4471723	guilt measurement	5e-09	0.966152
chr17:45980590	chr17:46130566	rs79301522	neuroticism measurement	1e-30	0.987131
chr17:45980590	chr17:46137522	rs2077551	idiopathic pulmonary fibrosis	3e-16	0.918662
chr17:45980590	chr17:46144470	rs2696589	neuroticism measurement	3e-25	0.912756
chr17:45980590	chr17:46150027	rs2696579	mean corpuscular volume	2e-09	0.981205
chr17:45980590	chr17:46150027	rs2696579	mean corpuscular hemoglobin	5e-10	0.981205
chr17:45980590	chr17:46161251	rs534754110	white matter microstructure measurement	3e-09	0.945953
chr17:45980590	chr17:46171403	rs1881193	mood instability measurement	1e-18	0.979245
chr17:45980590	chr17:46171471	rs35643216	hemoglobin measurement	2e-56	0.843346
chr17:45980590	chr17:46175102	rs2532263	breast carcinoma	7e-13	0.899002
chr17:45980590	chr17:46175102	rs2532263	neuroticism measurement	4e-20	0.899002
chr17:45980590	chr17:46192180	rs2732596	household income	5e-11	0.983172
chr17:45980590	chr17:46206691	rs548785130	worry measurement	6e-10	0.965927
chr17:45980590	chr17:46206691	rs548785130	white matter microstructure measurement	6e-12	0.965927
chr17:45980590	chr17:46208165	rs2469933	alcohol consumption measurement	2e-22	0.983204
chr17:45980590	chr17:46211866	rs2732631	macula measurement	3e-35	0.985147
chr17:45988887	chr17:45749271	rs12150672	erythrocyte count	4e-09	0.735066
chr17:45988887	chr17:45767194	rs55657917	physical activity measurement	5e-12	0.809677
chr17:45988887	chr17:45767194	rs55657917	feeling emotionally hurt measurement	7e-29	0.809677
chr17:45988887	chr17:45767194	rs55657917	mood instability measurement	3e-20	0.809677
chr17:45988887	chr17:45771384	rs62055935	feeling nervous measurement	2e-15	0.803232
chr17:45988887	chr17:45772049	rs79730878	heel bone mineral density	6e-20	0.792267
chr17:45988887	chr17:45773566	rs113518470	joint hypermobility measurement	6e-11	0.809677
chr17:45988887	chr17:45776556	rs56303031	heel bone mineral density	6e-24	0.766921
chr17:45988887	chr17:45779273	rs62057061	unipolar depression, mood disorder	2e-22	0.809677
chr17:45988887	chr17:45780623	rs111433752	neuroticism measurement	9e-12	0.809677
chr17:45988887	chr17:45782274	rs62057070	cortical surface area measurement	5e-13	0.809677
chr17:45988887	chr17:45816350	rs8072451	brain volume measurement, intracranial volume measurement	1e-08	0.752338
chr17:45988887	chr17:45820356	rs79600142	cortical surface area measurement	1e-43	0.806612
chr17:45988887	chr17:45826476	rs62057151	worry measurement	1e-09	0.793279
chr17:45988887	chr17:45829462	rs17689882	brain volume measurement, intracranial volume measurement	8e-09	0.806451
chr17:45988887	chr17:45830786	rs16940672	household income	2e-16	0.809677
chr17:45988887	chr17:45834077	rs1876829	waist-hip ratio	5e-08	0.809677
chr17:45988887	chr17:45834077	rs1876829	BMI-adjusted waist-hip ratio	7e-17	0.809677
chr17:45988887	chr17:45841730	rs2106786	erythrocyte count	3e-36	0.809677
chr17:45988887	chr17:45841730	rs2106786	brain volume measurement	3e-08	0.809677
chr17:45988887	chr17:45841739	rs2106785	irritability measurement	3e-13	0.806612
chr17:45988887	chr17:45846288	rs12185233	BMI-adjusted waist-hip ratio	2e-14	0.809677
chr17:45988887	chr17:45846317	rs12185268	Parkinsons disease	3e-14	0.809677
chr17:45988887	chr17:45846317	rs12185268	Corticobasal degeneration	1e-09	0.809677
chr17:45988887	chr17:45846707	rs12373123	hemoglobin measurement	2e-61	0.809677
chr17:45988887	chr17:45846834	rs12373142	chronic obstructive pulmonary disease	1e-09	0.809677
chr17:45988887	chr17:45846853	rs12373124	androgenetic alopecia	5e-10	0.809677
chr17:45988887	chr17:45846853	rs12373124	Alopecia	1e-27	0.809677
chr17:45988887	chr17:45849924	rs17769552	grip strength measurement	2e-08	0.787765
chr17:45988887	chr17:45862655	rs79412431	forced expiratory volume	3e-49	0.806531
chr17:45988887	chr17:45862655	rs79412431	peak expiratory flow	6e-15	0.806531
chr17:45988887	chr17:45862655	rs79412431	vital capacity	3e-46	0.806531
chr17:45988887	chr17:45876353	rs2214258	neuroticism measurement	2e-25	0.809677
chr17:45988887	chr17:45887173	rs62055544	feeling "fed-up" measurement	5e-16	0.803585
chr17:45988887	chr17:45887201	rs62055546	alcohol consumption measurement	8e-25	0.809677
chr17:45988887	chr17:45895867	rs76324150	Abnormality of refraction	8e-16	0.809677
chr17:45988887	chr17:45898049	rs62056789	household income	3e-12	0.809677
chr17:45988887	chr17:45900461	rs1864325	bone density	5e-11	0.809677
chr17:45988887	chr17:45917282	rs17649553	Parkinsons disease	1e-68	0.806612
chr17:45988887	chr17:45929235	rs17564829	primary biliary cirrhosis	2e-09	0.809677
chr17:45988887	chr17:45936109	rs79857651	mood instability measurement	9e-20	0.808141
chr17:45988887	chr17:45938080	rs12150229	chronotype measurement	4e-09	0.809677
chr17:45988887	chr17:45950000	rs62062797	white matter microstructure measurement	5e-11	0.809677
chr17:45988887	chr17:45960125	rs17650842	irritability measurement	2e-12	0.806612
chr17:45988887	chr17:45961419	rs62063281	risky sexual behaviour measurement	4e-15	0.744206
chr17:45988887	chr17:45961419	rs62063281	osteoarthritis, hip	5e-12	0.744206
chr17:45988887	chr17:45963741	rs56280951	feeling miserable measurement	8e-13	0.811368
chr17:45988887	chr17:45974222	rs117124984	daytime rest measurement	3e-13	0.816538
chr17:45988887	chr17:45974223	rs118087478	brain volume measurement	8e-14	0.818217
chr17:45988887	chr17:45979401	rs1981997	interstitial lung disease	9e-14	0.818217
chr17:45988887	chr17:45983657	rs62063786	hemoglobin measurement	1e-61	0.821606
chr17:45988887	chr17:45988374	rs919462	androgenetic alopecia	1e-26	0.821606
chr17:45988887	chr17:45988806	rs112385572	Alopecia	8e-29	0.821606
chr17:45988887	chr17:46006036	rs1991556	alcohol consumption measurement	5e-23	0.75932
chr17:45988887	chr17:46006036	rs1991556	sleep duration	3e-09	0.75932
chr17:45988887	chr17:46006036	rs1991556	vital capacity	1e-53	0.75932
chr17:45988887	chr17:46019187	rs62062288	worry measurement	1e-09	0.752382
chr17:45988887	chr17:46019187	rs62062288	neuroticism measurement	6e-32	0.752382
chr17:45988887	chr17:46019187	rs62062288	guilt measurement	7e-10	0.752382
chr17:45988887	chr17:46019187	rs62062288	risk-taking behaviour	1e-29	0.752382
chr17:45988887	chr17:46019187	rs62062288	neurotic disorder	7e-22	0.752382
chr17:45988887	chr17:46019187	rs62062288	alcohol use disorder measurement	5e-10	0.752382
chr17:45988887	chr17:46019187	rs62062288	alcohol consumption measurement	2e-09	0.752382
chr17:45988887	chr17:46021601	rs17652520	neuroticism measurement	2e-27	0.779652
chr17:45988887	chr17:46021601	rs17652520	household income	5e-12	0.779652
chr17:45988887	chr17:46021601	rs17652520	Anilide use measurement	8e-13	0.779652
chr17:45988887	chr17:46049307	rs112333322	mood instability measurement	4e-19	0.811368
chr17:45988887	chr17:46064966	rs193236081	neuroticism measurement	6e-11	0.811368
chr17:45988887	chr17:46072786	rs974295	household income	3e-11	0.811368
chr17:45988887	chr17:46084104	rs80028338	white matter microstructure measurement	4e-08	0.811368
chr17:45988887	chr17:46110126	rs17577094	Parkinsons disease	8e-09	0.811368
chr17:45988887	chr17:46112492	rs76640332	lymphocyte percentage of leukocytes	5e-13	0.809833
chr17:45988887	chr17:46115224	rs35524223	forced expiratory volume	1e-13	0.804922
chr17:45988887	chr17:46115224	rs35524223	vital capacity	7e-13	0.804922
chr17:45988887	chr17:46115252	rs4606752	reticulocyte count	1e-17	0.808222
chr17:45988887	chr17:46115557	rs17577369	feeling miserable measurement	4e-12	0.736548
chr17:45988887	chr17:46115591	rs17661015	feeling emotionally hurt measurement	3e-28	0.807986
chr17:45988887	chr17:46115591	rs17661015	irritability measurement	4e-12	0.807986
chr17:45988887	chr17:46128324	rs4471723	guilt measurement	5e-09	0.773324
chr17:45988887	chr17:46130566	rs79301522	neuroticism measurement	1e-30	0.809677
chr17:45988887	chr17:46137522	rs2077551	idiopathic pulmonary fibrosis	3e-16	0.751643
chr17:45988887	chr17:46144470	rs2696589	neuroticism measurement	3e-25	0.746595
chr17:45988887	chr17:46150027	rs2696579	mean corpuscular volume	2e-09	0.803659
chr17:45988887	chr17:46150027	rs2696579	mean corpuscular hemoglobin	5e-10	0.803659
chr17:45988887	chr17:46171403	rs1881193	mood instability measurement	1e-18	0.803749
chr17:45988887	chr17:46175102	rs2532263	breast carcinoma	7e-13	0.734837
chr17:45988887	chr17:46175102	rs2532263	neuroticism measurement	4e-20	0.734837
chr17:45988887	chr17:46192180	rs2732596	household income	5e-11	0.80678
chr17:45988887	chr17:46206691	rs548785130	worry measurement	6e-10	0.79344
chr17:45988887	chr17:46206691	rs548785130	white matter microstructure measurement	6e-12	0.79344
chr17:45988887	chr17:46208165	rs2469933	alcohol consumption measurement	2e-22	0.806787
chr17:45988887	chr17:46211866	rs2732631	macula measurement	3e-35	0.808303
chr17:46003100	chr17:45767194	rs55657917	physical activity measurement	5e-12	0.790521
chr17:46003100	chr17:45767194	rs55657917	feeling emotionally hurt measurement	7e-29	0.790521
chr17:46003100	chr17:45767194	rs55657917	mood instability measurement	3e-20	0.790521
chr17:46003100	chr17:45771384	rs62055935	feeling nervous measurement	2e-15	0.784182
chr17:46003100	chr17:45772049	rs79730878	heel bone mineral density	6e-20	0.772621
chr17:46003100	chr17:45773566	rs113518470	joint hypermobility measurement	6e-11	0.790521
chr17:46003100	chr17:45776556	rs56303031	heel bone mineral density	6e-24	0.751247
chr17:46003100	chr17:45779273	rs62057061	unipolar depression, mood disorder	2e-22	0.790521
chr17:46003100	chr17:45780623	rs111433752	neuroticism measurement	9e-12	0.790521
chr17:46003100	chr17:45782274	rs62057070	cortical surface area measurement	5e-13	0.790521
chr17:46003100	chr17:45816350	rs8072451	brain volume measurement, intracranial volume measurement	1e-08	0.750009
chr17:46003100	chr17:45820356	rs79600142	cortical surface area measurement	1e-43	0.787233
chr17:46003100	chr17:45826476	rs62057151	worry measurement	1e-09	0.779139
chr17:46003100	chr17:45829462	rs17689882	brain volume measurement, intracranial volume measurement	8e-09	0.788874
chr17:46003100	chr17:45830786	rs16940672	household income	2e-16	0.790521
chr17:46003100	chr17:45834077	rs1876829	waist-hip ratio	5e-08	0.790521
chr17:46003100	chr17:45834077	rs1876829	BMI-adjusted waist-hip ratio	7e-17	0.790521
chr17:46003100	chr17:45841730	rs2106786	erythrocyte count	3e-36	0.790521
chr17:46003100	chr17:45841730	rs2106786	brain volume measurement	3e-08	0.790521
chr17:46003100	chr17:45841739	rs2106785	irritability measurement	3e-13	0.787233
chr17:46003100	chr17:45846288	rs12185233	BMI-adjusted waist-hip ratio	2e-14	0.790521
chr17:46003100	chr17:45846317	rs12185268	Parkinsons disease	3e-14	0.790521
chr17:46003100	chr17:45846317	rs12185268	Corticobasal degeneration	1e-09	0.790521
chr17:46003100	chr17:45846707	rs12373123	hemoglobin measurement	2e-61	0.790521
chr17:46003100	chr17:45846834	rs12373142	chronic obstructive pulmonary disease	1e-09	0.790521
chr17:46003100	chr17:45846853	rs12373124	androgenetic alopecia	5e-10	0.790521
chr17:46003100	chr17:45846853	rs12373124	Alopecia	1e-27	0.790521
chr17:46003100	chr17:45849924	rs17769552	grip strength measurement	2e-08	0.766505
chr17:46003100	chr17:45862655	rs79412431	forced expiratory volume	3e-49	0.788874
chr17:46003100	chr17:45862655	rs79412431	peak expiratory flow	6e-15	0.788874
chr17:46003100	chr17:45862655	rs79412431	vital capacity	3e-46	0.788874
chr17:46003100	chr17:45873610	rs10491140	heel bone mineral density	3e-26	0.790521
chr17:46003100	chr17:45876353	rs2214258	neuroticism measurement	2e-25	0.790521
chr17:46003100	chr17:45887173	rs62055544	feeling "fed-up" measurement	5e-16	0.78504
chr17:46003100	chr17:45887201	rs62055546	alcohol consumption measurement	8e-25	0.790521
chr17:46003100	chr17:45895867	rs76324150	Abnormality of refraction	8e-16	0.790521
chr17:46003100	chr17:45898049	rs62056789	household income	3e-12	0.790521
chr17:46003100	chr17:45900461	rs1864325	bone density	5e-11	0.790521
chr17:46003100	chr17:45917282	rs17649553	Parkinsons disease	1e-68	0.787233
chr17:46003100	chr17:45929235	rs17564829	primary biliary cirrhosis	2e-09	0.790521
chr17:46003100	chr17:45936109	rs79857651	mood instability measurement	9e-20	0.788874
chr17:46003100	chr17:45938080	rs12150229	chronotype measurement	4e-09	0.790521
chr17:46003100	chr17:45950000	rs62062797	white matter microstructure measurement	5e-11	0.790521
chr17:46003100	chr17:45960125	rs17650842	irritability measurement	2e-12	0.789344
chr17:46003100	chr17:45961419	rs62063281	risky sexual behaviour measurement	4e-15	0.728493
chr17:46003100	chr17:45961419	rs62063281	osteoarthritis, hip	5e-12	0.728493
chr17:46003100	chr17:45963741	rs56280951	feeling miserable measurement	8e-13	0.795226
chr17:46003100	chr17:45974222	rs117124984	daytime rest measurement	3e-13	0.785482
chr17:46003100	chr17:45974223	rs118087478	brain volume measurement	8e-14	0.787024
chr17:46003100	chr17:45979401	rs1981997	interstitial lung disease	9e-14	0.787024
chr17:46003100	chr17:45983657	rs62063786	hemoglobin measurement	1e-61	0.784833
chr17:46003100	chr17:45988374	rs919462	androgenetic alopecia	1e-26	0.784833
chr17:46003100	chr17:45988806	rs112385572	Alopecia	8e-29	0.784833
chr17:46003100	chr17:46006036	rs1991556	alcohol consumption measurement	5e-23	0.762028
chr17:46003100	chr17:46006036	rs1991556	sleep duration	3e-09	0.762028
chr17:46003100	chr17:46006036	rs1991556	vital capacity	1e-53	0.762028
chr17:46003100	chr17:46019187	rs62062288	worry measurement	1e-09	0.742535
chr17:46003100	chr17:46019187	rs62062288	neuroticism measurement	6e-32	0.742535
chr17:46003100	chr17:46019187	rs62062288	guilt measurement	7e-10	0.742535
chr17:46003100	chr17:46019187	rs62062288	risk-taking behaviour	1e-29	0.742535
chr17:46003100	chr17:46019187	rs62062288	neurotic disorder	7e-22	0.742535
chr17:46003100	chr17:46019187	rs62062288	alcohol use disorder measurement	5e-10	0.742535
chr17:46003100	chr17:46019187	rs62062288	alcohol consumption measurement	2e-09	0.742535
chr17:46003100	chr17:46021601	rs17652520	neuroticism measurement	2e-27	0.763345
chr17:46003100	chr17:46021601	rs17652520	household income	5e-12	0.763345
chr17:46003100	chr17:46021601	rs17652520	Anilide use measurement	8e-13	0.763345
chr17:46003100	chr17:46049307	rs112333322	mood instability measurement	4e-19	0.795226
chr17:46003100	chr17:46064966	rs193236081	neuroticism measurement	6e-11	0.795226
chr17:46003100	chr17:46072786	rs974295	household income	3e-11	0.795226
chr17:46003100	chr17:46084104	rs80028338	white matter microstructure measurement	4e-08	0.795226
chr17:46003100	chr17:46110126	rs17577094	Parkinsons disease	8e-09	0.795226
chr17:46003100	chr17:46112492	rs76640332	lymphocyte percentage of leukocytes	5e-13	0.793573
chr17:46003100	chr17:46115224	rs35524223	forced expiratory volume	1e-13	0.787818
chr17:46003100	chr17:46115224	rs35524223	vital capacity	7e-13	0.787818
chr17:46003100	chr17:46115252	rs4606752	reticulocyte count	1e-17	0.793573
chr17:46003100	chr17:46115557	rs17577369	feeling miserable measurement	4e-12	0.815683
chr17:46003100	chr17:46115591	rs17661015	feeling emotionally hurt measurement	3e-28	0.791114
chr17:46003100	chr17:46115591	rs17661015	irritability measurement	4e-12	0.791114
chr17:46003100	chr17:46128324	rs4471723	guilt measurement	5e-09	0.788969
chr17:46003100	chr17:46130566	rs79301522	neuroticism measurement	1e-30	0.7937
chr17:46003100	chr17:46137522	rs2077551	idiopathic pulmonary fibrosis	3e-16	0.738903
chr17:46003100	chr17:46144470	rs2696589	neuroticism measurement	3e-25	0.737879
chr17:46003100	chr17:46150027	rs2696579	mean corpuscular volume	2e-09	0.788652
chr17:46003100	chr17:46150027	rs2696579	mean corpuscular hemoglobin	5e-10	0.788652
chr17:46003100	chr17:46161251	rs534754110	white matter microstructure measurement	3e-09	0.761713
chr17:46003100	chr17:46171403	rs1881193	mood instability measurement	1e-18	0.787024
chr17:46003100	chr17:46175102	rs2532263	breast carcinoma	7e-13	0.72388
chr17:46003100	chr17:46175102	rs2532263	neuroticism measurement	4e-20	0.72388
chr17:46003100	chr17:46192180	rs2732596	household income	5e-11	0.791341
chr17:46003100	chr17:46206691	rs548785130	worry measurement	6e-10	0.776956
chr17:46003100	chr17:46206691	rs548785130	white matter microstructure measurement	6e-12	0.776956
chr17:46003100	chr17:46208165	rs2469933	alcohol consumption measurement	2e-22	0.790295
chr17:46003100	chr17:46211866	rs2732631	macula measurement	3e-35	0.791927
chr17:46003100	chr17:46240818	rs2696668	feeling emotionally hurt measurement	1e-26	0.788652
chr17:46003100	chr17:46245594	rs2668637	neuroticism measurement	2e-10	0.731328
chr17:46003100	chr17:46247206	rs555203107	red blood cell distribution width	8e-28	0.78173
chr17:46003100	chr17:46249498	rs2696625	physical activity measurement	3e-12	0.782739
chr17:46075332	chr17:45826476	rs62057151	worry measurement	1e-09	0.969661
chr17:46075332	chr17:45829462	rs17689882	brain volume measurement, intracranial volume measurement	8e-09	0.986569
chr17:46075332	chr17:45830786	rs16940672	household income	2e-16	0.990661
chr17:46075332	chr17:45834077	rs1876829	waist-hip ratio	5e-08	0.990661
chr17:46075332	chr17:45834077	rs1876829	BMI-adjusted waist-hip ratio	7e-17	0.990661
chr17:46075332	chr17:45841730	rs2106786	erythrocyte count	3e-36	0.990661
chr17:46075332	chr17:45841730	rs2106786	brain volume measurement	3e-08	0.990661
chr17:46075332	chr17:45841739	rs2106785	irritability measurement	3e-13	0.986673
chr17:46075332	chr17:45846288	rs12185233	BMI-adjusted waist-hip ratio	2e-14	0.990661
chr17:46075332	chr17:45846317	rs12185268	Parkinsons disease	3e-14	0.990661
chr17:46075332	chr17:45846317	rs12185268	Corticobasal degeneration	1e-09	0.990661
chr17:46075332	chr17:45846707	rs12373123	hemoglobin measurement	2e-61	0.990661
chr17:46075332	chr17:45846834	rs12373142	chronic obstructive pulmonary disease	1e-09	0.990661
chr17:46075332	chr17:45846853	rs12373124	androgenetic alopecia	5e-10	0.990661
chr17:46075332	chr17:45846853	rs12373124	Alopecia	1e-27	0.990661
chr17:46075332	chr17:45849924	rs17769552	grip strength measurement	2e-08	0.963426
chr17:46075332	chr17:45855432	rs10445367	white matter microstructure measurement	1e-09	0.823972
chr17:46075332	chr17:45862655	rs79412431	forced expiratory volume	3e-49	0.988663
chr17:46075332	chr17:45862655	rs79412431	peak expiratory flow	6e-15	0.988663
chr17:46075332	chr17:45862655	rs79412431	vital capacity	3e-46	0.988663
chr17:46075332	chr17:45876353	rs2214258	neuroticism measurement	2e-25	0.990661
chr17:46075332	chr17:45887173	rs62055544	feeling "fed-up" measurement	5e-16	0.982849
chr17:46075332	chr17:45887201	rs62055546	alcohol consumption measurement	8e-25	0.990661
chr17:46075332	chr17:45895867	rs76324150	Abnormality of refraction	8e-16	0.990661
chr17:46075332	chr17:45898049	rs62056789	household income	3e-12	0.990661
chr17:46075332	chr17:45900461	rs1864325	bone density	5e-11	0.990661
chr17:46075332	chr17:45917282	rs17649553	Parkinsons disease	1e-68	0.986673
chr17:46075332	chr17:45929235	rs17564829	primary biliary cirrhosis	2e-09	0.990661
chr17:46075332	chr17:45936109	rs79857651	mood instability measurement	9e-20	0.988663
chr17:46075332	chr17:45938080	rs12150229	chronotype measurement	4e-09	0.990661
chr17:46075332	chr17:45941033	rs62061733	feeling emotionally hurt measurement	2e-28	0.772075
chr17:46075332	chr17:45941033	rs62061733	eosinophil count	3e-29	0.772075
chr17:46075332	chr17:45950000	rs62062797	white matter microstructure measurement	5e-11	0.990661
chr17:46075332	chr17:45960125	rs17650842	irritability measurement	2e-12	0.986673
chr17:46075332	chr17:45961419	rs62063281	risky sexual behaviour measurement	4e-15	0.913934
chr17:46075332	chr17:45961419	rs62063281	osteoarthritis, hip	5e-12	0.913934
chr17:46075332	chr17:45963741	rs56280951	feeling miserable measurement	8e-13	0.992755
chr17:46075332	chr17:45974222	rs117124984	daytime rest measurement	3e-13	0.980616
chr17:46075332	chr17:45974223	rs118087478	brain volume measurement	8e-14	0.982843
chr17:46075332	chr17:45979401	rs1981997	interstitial lung disease	9e-14	0.982843
chr17:46075332	chr17:45983657	rs62063786	hemoglobin measurement	1e-61	0.97893
chr17:46075332	chr17:45988374	rs919462	androgenetic alopecia	1e-26	0.97893
chr17:46075332	chr17:45988806	rs112385572	Alopecia	8e-29	0.97893
chr17:46075332	chr17:46003698	rs8070723	Progressive supranuclear palsy	2e-118	0.735948
chr17:46075332	chr17:46003698	rs8070723	Parkinsons disease	7e-12	0.735948
chr17:46075332	chr17:46003698	rs8070723	waist-hip ratio	4e-15	0.735948
chr17:46075332	chr17:46006036	rs1991556	alcohol consumption measurement	5e-23	0.928327
chr17:46075332	chr17:46006036	rs1991556	sleep duration	3e-09	0.928327
chr17:46075332	chr17:46006036	rs1991556	vital capacity	1e-53	0.928327
chr17:46075332	chr17:46019187	rs62062288	worry measurement	1e-09	0.92193
chr17:46075332	chr17:46019187	rs62062288	neuroticism measurement	6e-32	0.92193
chr17:46075332	chr17:46019187	rs62062288	guilt measurement	7e-10	0.92193
chr17:46075332	chr17:46019187	rs62062288	risk-taking behaviour	1e-29	0.92193
chr17:46075332	chr17:46019187	rs62062288	neurotic disorder	7e-22	0.92193
[truncated: 7,348 more rows]

## Sheet: S7
Supplementary Data 7. eSTR identified in this study.
Gene	Chrom	Str.start	Str.motif	Beta	Beta.se	Linreg.pval	Qval.gene	Signif.estr
ENSG00000121716.20	chr7	100359506	CCT	-0.842323	0.0256074	5.45628e-121	1.63754e-115	TRUE
ENSG00000164308.17	chr5	96936392	CGC	0.812139	0.0277212	1.0296e-105	2.00853e-100	TRUE
ENSG00000125124.12	chr16	56472926	TTTGG	-0.778698	0.0298087	9.96695e-92	1.29622e-86	TRUE
ENSG00000180185.11	chr16	1826992	GCG	0.77502	0.0300242	2.43757e-90	1.64602e-85	TRUE
ENSG00000149084.13	chr11	43772024	AT	-0.773046	0.0302071	3.29333e-89	2.37215e-84	TRUE
ENSG00000186470.14	chr6	26408245	AT	-0.768024	0.0305309	3.45885e-87	1.56586e-82	TRUE
ENSG00000214078.12	chr20	35901560	TGTT	0.766788	0.0304976	2.51876e-87	1.56586e-82	TRUE
ENSG00000112139.16	chr6	37694666	TCC	0.755357	0.0311349	2.43448e-83	9.58958e-79	TRUE
ENSG00000169193.12	chr7	23630498	TCAA	0.748555	0.0315035	4.51977e-81	1.65791e-76	TRUE
ENSG00000203875.13	chr6	85711269	AC	0.75329	0.0320919	1.90958e-78	2.86552e-74	TRUE
ENSG00000142632.17	chr1	16207336	ATTC	0.738699	0.0320244	6.54285e-78	1.60662e-73	TRUE
ENSG00000141698.17	chr17	41834394	AC	-0.745887	0.0321958	1.51276e-77	3.97258e-73	TRUE
ENSG00000198496.12	chr17	43131381	AAT	0.739103	0.0321488	2.38394e-77	5.77879e-73	TRUE
ENSG00000127249.15	chr3	193582085	AT	0.739321	0.032472	7.23785e-76	2.56012e-71	TRUE
ENSG00000164484.11	chr6	130290160	GT	0.712289	0.0333853	5.96126e-70	9.54184e-66	TRUE
ENSG00000147813.16	chr8	143578340	CCGCC	-0.710122	0.0334518	1.66858e-69	1.09544e-65	TRUE
ENSG00000229391.7	chr6	32599655	AAC	-0.710465	0.0334353	1.34115e-69	3.66991e-65	TRUE
ENSG00000145214.14	chr4	975325	CTCTCC	0.705265	0.0338747	1.9936e-67	2.1606e-63	TRUE
ENSG00000166847.10	chr16	23648858	TTTG	0.700926	0.0338868	5.17084e-67	1.14348e-62	TRUE
ENSG00000246174.9	chr11	78158509	AAAAC	0.697952	0.0341797	1.20447e-65	2.25928e-61	TRUE
ENSG00000214425.8	chr17	45718311	CTT	0.692644	0.0343467	1.45093e-64	2.79934e-60	TRUE
ENSG00000240344.9	chr2	201085734	AT	-0.681395	0.0348137	6.85898e-62	1.2164e-57	TRUE
ENSG00000196735.13	chr6	32622508	GAG	0.680661	0.0348068	7.5894e-62	1.48548e-57	TRUE
ENSG00000120675.6	chr13	43092513	TA	0.673517	0.0351986	7.35553e-60	6.89856e-56	TRUE
ENSG00000172113.9	chr3	48241151	CGTG	0.668989	0.0353139	4.68282e-59	5.05947e-55	TRUE
ENSG00000171806.12	chr1	170029586	AAC	-0.663348	0.0355533	9.41721e-58	7.60925e-54	TRUE
ENSG00000155542.12	chr5	56882022	CAA	-0.664389	0.0355496	7.28476e-58	8.50229e-54	TRUE
ENSG00000166140.17	chr15	40807708	GGGCA	-0.662354	0.0355951	1.5872e-57	1.19087e-53	TRUE
ENSG00000112297.17	chr6	106531652	ATTT	-0.652878	0.0360289	2.75874e-55	4.13977e-51	TRUE
ENSG00000214087.8	chr17	81676449	CT	-0.649996	0.0361466	1.17139e-54	6.44523e-51	TRUE
ENSG00000184988.8	chr17	43131381	AAT	-0.648331	0.0363377	6.09527e-54	5.3109e-50	TRUE
ENSG00000010626.15	chr12	6923961	TG	0.642699	0.0364406	4.25134e-53	4.98403e-49	TRUE
ENSG00000245498.7	chr11	124807846	TGC	0.641493	0.0364474	5.84175e-53	5.04716e-49	TRUE
ENSG00000257497.2	chr12	75480332	CA	0.642894	0.0365155	6.60592e-53	6.9973e-49	TRUE
ENSG00000152359.15	chr5	75722963	GA	0.639505	0.0366505	3.36823e-52	2.59939e-48	TRUE
ENSG00000228716.7	chr5	80634705	AC	-0.651374	0.0372459	1.047e-51	9.60135e-48	TRUE
ENSG00000104427.12	chr8	78686432	TTTA	-0.623815	0.03726	4.89519e-49	5.36039e-45	TRUE
ENSG00000284738.1	chr1	153966625	AAAC	-0.610625	0.0376252	8.06942e-47	8.60374e-43	TRUE
ENSG00000033178.13	chr4	67704504	GT	0.616492	0.0380142	1.78864e-46	8.94676e-43	TRUE
ENSG00000286699.1	chr3	101681852	AAAC	0.608633	0.0377834	3.03398e-46	1.47965e-42	TRUE
ENSG00000181240.14	chr19	6434914	AAC	0.608455	0.0377045	2.05764e-46	2.86176e-42	TRUE
ENSG00000237541.4	chr6	32599655	AAC	-0.602308	0.0379267	2.80429e-45	2.80541e-41	TRUE
ENSG00000277149.5	chr7	72752733	AAAC	-0.602971	0.0382498	1.30485e-44	7.28581e-41	TRUE
ENSG00000174652.19	chr19	9260600	CTTTT	0.596516	0.0381327	3.1231e-44	3.08884e-40	TRUE
ENSG00000145725.19	chr5	103069881	AAC	0.596399	0.0382232	5.09631e-44	3.56884e-40	TRUE
ENSG00000242550.6	chr18	63910761	TG	-0.596194	0.0382305	5.54278e-44	4.52038e-40	TRUE
ENSG00000271335.6	chr10	35359492	TTA	-0.59668	0.0382567	5.66691e-44	5.60886e-40	TRUE
ENSG00000089876.12	chr10	125959242	CA	-0.59234	0.0382794	1.72244e-43	1.02311e-39	TRUE
ENSG00000146281.6	chr6	89141978	TTTAT	-0.596598	0.0384789	1.77065e-43	1.24718e-39	TRUE
ENSG00000226824.7	chr7	66372953	TTAT	-0.59103	0.0383684	3.63288e-43	1.41739e-39	TRUE
ENSG00000197535.14	chr15	52512520	AT	0.591351	0.0383139	2.57078e-43	1.58847e-39	TRUE
ENSG00000118197.14	chr1	200669896	GCGGA	-0.593456	0.0387241	1.206e-42	9.39661e-39	TRUE
ENSG00000214401.4	chr17	45718311	CTT	-0.587585	0.0385315	1.78759e-42	1.2147e-38	TRUE
ENSG00000139192.12	chr12	6502839	TGT	-0.582041	0.0387659	1.95171e-41	1.19319e-37	TRUE
ENSG00000268362.6	chr19	24036048	TTTTG	0.577968	0.038816	6.25364e-41	2.55933e-37	TRUE
ENSG00000155957.17	chr12	66184207	TTA	-0.58343	0.039166	9.19711e-41	3.94319e-37	TRUE
ENSG00000166401.15	chr18	63967143	TTTG	-0.576831	0.0388103	7.90132e-41	5.61634e-37	TRUE
ENSG00000123179.14	chr13	49764119	TTTGT	0.574785	0.0388788	1.73088e-40	8.06077e-37	TRUE
ENSG00000185808.13	chr21	37229236	GAA	-0.575308	0.0388614	1.41751e-40	8.65269e-37	TRUE
ENSG00000196301.3	chr6	32609316	AAT	-0.576964	0.0390714	2.54611e-40	1.65564e-36	TRUE
ENSG00000259065.2	chr14	74042038	AAC	-0.56753	0.0391187	2.67313e-39	6.5759e-36	TRUE
ENSG00000118514.14	chr6	135017977	AAAC	-0.568179	0.0391859	3.10562e-39	1.80398e-35	TRUE
ENSG00000280670.3	chr1	45486783	AC	-0.592846	0.0405199	4.84341e-39	2.30731e-35	TRUE
ENSG00000076067.13	chr12	56491193	TG	-0.575978	0.0397465	6.31828e-39	2.3703e-35	TRUE
ENSG00000176148.16	chr11	33034896	AAAT	0.566089	0.0391658	4.56779e-39	2.53087e-35	TRUE
ENSG00000159063.13	chr11	78158509	AAAAC	0.56804	0.0392797	4.83938e-39	2.97081e-35	TRUE
ENSG00000166436.16	chr11	8693716	CAGG	0.563128	0.039262	1.36138e-38	7.01291e-35	TRUE
ENSG00000127561.15	chr16	1995141	ATAA	0.560507	0.0393911	4.2898e-38	1.70399e-34	TRUE
ENSG00000101057.16	chr20	43680025	TTTA	0.559128	0.0393908	5.85319e-38	3.18235e-34	TRUE
ENSG00000181315.11	chr6	26632553	TTTG	0.558042	0.0394256	8.66682e-38	3.34425e-34	TRUE
ENSG00000182648.13	chr7	156653092	CACT	0.558025	0.0394261	8.72134e-38	4.42386e-34	TRUE
ENSG00000171574.18	chr19	58481778	GTTTT	0.549525	0.0398752	3.69417e-36	6.15942e-33	TRUE
ENSG00000135926.15	chr2	218254396	GAAG	0.547994	0.0397425	3.06032e-36	8.80718e-33	TRUE
ENSG00000232629.9	chr6	32599655	AAC	-0.548987	0.0397115	2.16323e-36	1.25517e-32	TRUE
ENSG00000237310.2	chr7	66611945	TTTG	-0.548169	0.039782	3.44684e-36	1.25517e-32	TRUE
ENSG00000285761.1	chr6	29842008	TG	-0.547932	0.0397444	3.12745e-36	1.60552e-32	TRUE
ENSG00000189306.11	chr22	42543286	TC	0.542387	0.0400516	3.59354e-35	7.0032e-32	TRUE
ENSG00000128891.15	chr15	40569993	GTTTT	0.542431	0.0401415	5.02665e-35	1.54728e-31	TRUE
ENSG00000188659.9	chr15	82564456	TG	0.53931	0.0400097	6.05513e-35	1.95529e-31	TRUE
ENSG00000197728.11	chr12	56021689	TG	0.546603	0.0406195	1.23631e-34	2.78282e-31	TRUE
ENSG00000065457.10	chr16	75580893	AT	0.537809	0.0400553	1.00542e-34	2.98023e-31	TRUE
ENSG00000279672.1	chr11	736788	TTTTG	-0.541519	0.0404476	1.95111e-34	3.21349e-31	TRUE
ENSG00000188690.15	chr10	125959242	CA	-0.535887	0.0401134	1.91779e-34	6.2411e-31	TRUE
ENSG00000103550.14	chr16	19743171	AAAT	0.536766	0.0400869	1.42782e-34	6.63182e-31	TRUE
ENSG00000121350.16	chr12	21455463	TA	0.535121	0.0403649	5.79175e-34	1.01059e-30	TRUE
ENSG00000155085.15	chr6	109585127	CTT	0.534361	0.0401593	3.19246e-34	1.01059e-30	TRUE
ENSG00000051620.11	chr6	138353895	CCAAA	0.534849	0.0401447	2.71348e-34	1.07647e-30	TRUE
ENSG00000228782.7	chr17	47666395	TG	-0.533763	0.0403599	7.65157e-34	1.95715e-30	TRUE
ENSG00000003393.15	chr2	201789910	TTG	-0.53225	0.0402226	6.43411e-34	2.16967e-30	TRUE
ENSG00000189362.12	chr2	190571550	ATA	-0.534125	0.0403031	5.73533e-34	2.19942e-30	TRUE
ENSG00000164414.18	chr6	87586882	TTAT	-0.538099	0.0405532	6.05056e-34	2.49436e-30	TRUE
ENSG00000135318.12	chr6	85451222	GAAA	-0.528482	0.0403802	2.61918e-33	4.69933e-30	TRUE
ENSG00000146409.12	chr6	132823408	AAT	0.52868	0.0403743	2.45529e-33	4.75407e-30	TRUE
ENSG00000230658.2	chr7	23283605	TGTTT	0.531211	0.0403906	1.49613e-33	6.20983e-30	TRUE
ENSG00000123213.23	chr5	65744886	AAAAG	0.52914	0.0403151	1.79062e-33	7.07107e-30	TRUE
ENSG00000270605.1	chr1	28207432	TTG	-0.532956	0.040663	2.73789e-33	8.9873e-30	TRUE
ENSG00000197013.10	chr19	21576748	TTTTG	0.526929	0.0403804	3.68332e-33	1.02566e-29	TRUE
ENSG00000139428.12	chr12	109555154	TA	-0.526704	0.040387	3.96305e-33	1.4564e-29	TRUE
ENSG00000151725.12	chr4	184699332	AAAT	-0.529042	0.0405013	3.58227e-33	1.90045e-29	TRUE
ENSG00000157823.17	chr15	89865231	AT	-0.528018	0.0405317	4.99076e-33	2.17185e-29	TRUE
ENSG00000108384.15	chr17	58572254	AAAC	-0.52349	0.040619	1.81599e-32	6.47541e-29	TRUE
ENSG00000139197.10	chr12	7178281	AC	-0.543641	0.0418614	1.90631e-32	8.13309e-29	TRUE
ENSG00000228789.7	chr6	31102495	TC	0.519455	0.0405984	4.05847e-32	1.18255e-28	TRUE
ENSG00000166275.16	chr10	102948880	AG	-0.520572	0.0405661	2.8456e-32	1.23176e-28	TRUE
ENSG00000253982.2	chr8	1764358	AGGCGG	0.515116	0.0407691	1.85754e-31	5.57484e-28	TRUE
ENSG00000172728.16	chr8	33534696	TTTCT	0.515361	0.0409946	3.74376e-31	8.47984e-28	TRUE
ENSG00000273449.1	chr4	163545948	TG	0.523239	0.0414347	3.04254e-31	9.38729e-28	TRUE
ENSG00000235652.9	chr6	145925342	AC	-0.522833	0.0415946	5.58098e-31	1.08563e-27	TRUE
ENSG00000204536.14	chr6	31194097	AAAT	-0.514944	0.0409597	3.64559e-31	1.15434e-27	TRUE
ENSG00000236297.1	chr3	193582085	AT	-0.51692	0.0412816	6.91551e-31	2.3585e-27	TRUE
ENSG00000168411.14	chr16	74646904	CAA	0.512812	0.041162	1.11439e-30	2.41044e-27	TRUE
ENSG00000138346.15	chr10	68515802	AAAT	0.510715	0.040848	6.23082e-31	3.00535e-27	TRUE
ENSG00000230795.3	chr6	29823495	AAATT	-0.511396	0.0410611	1.08362e-30	4.17314e-27	TRUE
ENSG00000146833.15	chr7	99913671	AAAT	0.507764	0.0411639	3.26202e-30	4.29385e-27	TRUE
ENSG00000255320.1	chr11	66165720	TA	0.506143	0.0409762	2.52054e-30	4.60457e-27	TRUE
ENSG00000130414.12	chr2	239962211	AC	0.516867	0.0415742	1.79849e-30	4.88577e-27	TRUE
ENSG00000103540.16	chr16	19535334	CATT	-0.508367	0.040914	1.28033e-30	5.09054e-27	TRUE
ENSG00000168028.14	chr3	39428195	ATA	-0.507211	0.0409927	2.11626e-30	5.11335e-27	TRUE
ENSG00000224635.2	chr20	38400225	TG	0.509302	0.0411675	2.38325e-30	5.71007e-27	TRUE
ENSG00000163041.12	chr1	226090329	ATTT	0.511115	0.0412105	1.86551e-30	6.06535e-27	TRUE
ENSG00000134759.14	chr18	36147408	TTTG	0.506871	0.0410487	2.72468e-30	6.7581e-27	TRUE
ENSG00000179344.16	chr6	32599655	AAC	0.506627	0.0409627	2.17597e-30	8.02934e-27	TRUE
ENSG00000156795.8	chr8	123423871	TTA	-0.505047	0.0410067	3.51259e-30	1.02849e-26	TRUE
ENSG00000286177.1	chr19	41292564	AC	0.501982	0.0412784	1.58541e-29	4.79651e-26	TRUE
ENSG00000132600.16	chr16	68329877	AC	0.504809	0.0415322	1.92703e-29	5.0894e-26	TRUE
ENSG00000141028.6	chr17	14013841	CA	0.512059	0.0421135	2.57444e-29	7.05188e-26	TRUE
ENSG00000287735.1	chr14	20361974	AT	0.496871	0.0412316	4.02367e-29	7.60683e-26	TRUE
ENSG00000196458.11	chr12	132937972	ATTT	-0.496488	0.041242	4.50345e-29	7.91939e-26	TRUE
ENSG00000261770.1	chr19	27788140	AAG	-0.494356	0.04163	2.25947e-28	2.62834e-25	TRUE
ENSG00000196981.4	chr3	122521020	AC	-0.489325	0.0414348	3.60582e-28	3.32978e-25	TRUE
ENSG00000117226.12	chr1	89116015	AT	0.491599	0.0414208	2.15319e-28	3.6997e-25	TRUE
ENSG00000054983.17	chr14	87994726	TTCT	0.49207	0.0413614	1.63438e-28	3.71598e-25	TRUE
ENSG00000187741.15	chr16	89797898	AAAT	-0.489924	0.0414188	3.03576e-28	4.79522e-25	TRUE
ENSG00000214872.8	chr11	57586208	TG	0.499557	0.0420208	2.45991e-28	4.95852e-25	TRUE
ENSG00000153898.13	chr1	85032085	AG	-0.490703	0.041398	2.4257e-28	5.39259e-25	TRUE
ENSG00000172057.10	chr17	39933065	AAGG	0.490707	0.0414447	2.78407e-28	9.21567e-25	TRUE
ENSG00000162105.19	chr11	71253541	GT	0.487114	0.0415405	7.77993e-28	1.95996e-24	TRUE
ENSG00000120071.14	chr17	46200039	AC	0.498185	0.0424098	9.94206e-28	2.68328e-24	TRUE
ENSG00000175643.10	chr16	11361213	AGAA	0.485489	0.0415365	1.07703e-27	2.68328e-24	TRUE
ENSG00000100744.15	chr14	96353643	TA	0.483228	0.041596	2.03897e-27	3.27822e-24	TRUE
ENSG00000160221.18	chr21	44047533	TG	0.511086	0.043636	2.44839e-27	3.90857e-24	TRUE
ENSG00000007341.19	chr1	112614239	AAAC	0.484626	0.0416063	1.57365e-27	4.65633e-24	TRUE
ENSG00000141569.12	chr17	75888167	AAAT	0.485515	0.0419161	3.16191e-27	4.97702e-24	TRUE
ENSG00000149262.17	chr11	77840098	AC	-0.485667	0.0416732	1.53832e-27	5.12978e-24	TRUE
ENSG00000101161.8	chr20	64038564	CCGGG	0.480342	0.0417658	5.96078e-27	5.55191e-24	TRUE
ENSG00000148110.16	chr9	94480846	TTG	-0.478931	0.041708	6.7735e-27	1.18352e-23	TRUE
ENSG00000151690.15	chr2	190571550	ATA	0.481161	0.0417918	5.42256e-27	1.32851e-23	TRUE
ENSG00000283667.1	chr18	63967143	TTTG	-0.479616	0.0416903	5.59964e-27	1.36262e-23	TRUE
ENSG00000213214.5	chr7	144104508	TC	-0.494466	0.0431907	1.75161e-26	1.76407e-23	TRUE
ENSG00000176014.13	chr18	12318757	TTTG	-0.478845	0.0417574	7.90954e-27	1.81992e-23	TRUE
ENSG00000145416.13	chr4	163545948	TG	0.489106	0.042409	6.04826e-27	1.9234e-23	TRUE
ENSG00000079785.15	chr2	15599296	TTTA	0.476984	0.0418056	1.32157e-26	1.95705e-23	TRUE
ENSG00000145348.17	chr4	106056430	TC	0.477093	0.0417556	1.1259e-26	2.09811e-23	TRUE
ENSG00000163131.11	chr1	150887447	TTA	-0.477164	0.0418483	1.43261e-26	2.51273e-23	TRUE
ENSG00000166478.10	chr11	9466289	TTTTC	0.476654	0.0418141	1.44695e-26	3.362e-23	TRUE
ENSG00000163875.15	chr1	37491697	AATA	0.476352	0.0418219	1.57215e-26	4.53687e-23	TRUE
ENSG00000089916.18	chr14	76184024	GT	-0.476617	0.0421502	3.63078e-26	8.32869e-23	TRUE
ENSG00000116771.6	chr1	15556221	TTGTT	-0.472769	0.0419612	4.74598e-26	8.548e-23	TRUE
ENSG00000183891.6	chr2	19979773	AC	0.481669	0.0429152	1.00636e-25	8.548e-23	TRUE
ENSG00000163428.4	chr3	120310558	GT	0.469712	0.041944	8.40644e-26	9.46103e-23	TRUE
ENSG00000188707.6	chr7	150361228	ATAAA	-0.475257	0.0422827	6.78291e-26	1.01152e-22	TRUE
ENSG00000280128.1	chr6	30320703	GT	-0.471331	0.0419504	6.16478e-26	1.25629e-22	TRUE
ENSG00000103811.17	chr15	78930538	AAAT	0.471182	0.0420017	7.28513e-26	1.34136e-22	TRUE
ENSG00000161981.11	chr16	48862	GAAGA	0.46609	0.0420351	2.21455e-25	2.02631e-22	TRUE
ENSG00000168268.11	chr3	52518905	GCCCC	-0.470101	0.0422211	1.61194e-25	2.19898e-22	TRUE
ENSG00000214922.9	chr6	29735182	CA	-0.469787	0.0421328	1.36241e-25	3.20211e-22	TRUE
ENSG00000043514.17	chr1	39879486	AT	0.467417	0.0420493	1.76083e-25	3.95555e-22	TRUE
ENSG00000223534.1	chr6	32710320	TTTG	-0.46751	0.042047	1.71806e-25	4.45033e-22	TRUE
ENSG00000196126.11	chr6	32622508	GAG	0.466006	0.0420372	2.26491e-25	6.21893e-22	TRUE
ENSG00000241945.8	chr21	44047533	TG	0.490989	0.0442267	4.69687e-25	6.21893e-22	TRUE
ENSG00000286996.1	chr3	39428195	ATA	-0.46478	0.0421154	3.54533e-25	6.22237e-22	TRUE
ENSG00000232445.2	chr7	101334906	TATT	-0.466784	0.0422087	3.02329e-25	6.59411e-22	TRUE
ENSG00000164144.16	chr4	152782224	GT	-0.478228	0.0431109	3.22254e-25	7.26759e-22	TRUE
ENSG00000184939.16	chr16	68556308	CAGC	-0.464521	0.0420743	3.35766e-25	7.52881e-22	TRUE
ENSG00000254860.6	chr11	8964370	GGCTCA	0.467043	0.0423472	4.09765e-25	8.43283e-22	TRUE
ENSG00000205464.12	chr5	82218053	AC	-0.474305	0.0432674	1.00705e-24	1.11622e-21	TRUE
ENSG00000261455.1	chr7	152454940	TTTTG	0.461998	0.0421846	7.36635e-25	1.12413e-21	TRUE
ENSG00000141756.19	chr17	41834394	AC	-0.469139	0.0426874	6.43415e-25	1.13908e-21	TRUE
ENSG00000284634.1	chr12	9372854	TTG	0.462943	0.0422569	7.33597e-25	1.16849e-21	TRUE
ENSG00000196620.10	chr4	68483249	GA	0.456732	0.0423142	2.88874e-24	1.68577e-21	TRUE
ENSG00000143387.13	chr1	150887447	TTA	-0.460414	0.0422716	1.25637e-24	1.77073e-21	TRUE
ENSG00000152348.16	chr5	82218053	AC	-0.471548	0.0433401	2.02992e-24	2.67789e-21	TRUE
ENSG00000138107.13	chr10	102511139	TAA	0.459381	0.0422492	1.45722e-24	2.74832e-21	TRUE
ENSG00000173457.11	chr11	64251535	GGCG	-0.456192	0.0422795	2.95031e-24	2.88732e-21	TRUE
ENSG00000144401.14	chr2	207612458	TA	-0.458383	0.042226	1.67535e-24	3.12555e-21	TRUE
ENSG00000134809.9	chr11	57591990	GTTTT	0.456873	0.0422629	2.47538e-24	3.79444e-21	TRUE
ENSG00000165650.12	chr10	117373779	CAAAAA	0.456826	0.0423119	2.8197e-24	4.07285e-21	TRUE
ENSG00000146535.14	chr7	2812637	ACATC	-0.493983	0.04508	2.09972e-24	4.35754e-21	TRUE
ENSG00000171103.11	chr2	28718078	AG	0.458139	0.0424724	3.2339e-24	4.606e-21	TRUE
ENSG00000171617.14	chr5	74489191	TCAA	0.45678	0.0422652	2.53562e-24	4.606e-21	TRUE
ENSG00000125166.13	chr16	58768569	TTTA	0.456937	0.0422614	2.43507e-24	4.97413e-21	TRUE
ENSG00000223745.8	chr1	93357519	AAAT	0.45698	0.0423561	3.05054e-24	5.24521e-21	TRUE
ENSG00000282851.2	chr19	17402494	AG	-0.456269	0.0424215	4.11808e-24	1.15267e-20	TRUE
ENSG00000129055.12	chr3	134612752	TG	0.459323	0.0429864	8.89647e-24	1.16985e-20	TRUE
ENSG00000129673.9	chr17	76486719	ATAA	-0.45567	0.0426794	8.63677e-24	1.32927e-20	TRUE
ENSG00000285799.1	chr6	29823495	AAATT	-0.455805	0.0425296	5.86538e-24	1.34718e-20	TRUE
ENSG00000204110.6	chr6	37410531	TAAAA	-0.450806	0.0425058	1.46592e-23	2.23325e-20	TRUE
ENSG00000287576.1	chr8	143548048	AAT	-0.445529	0.0425835	4.89113e-23	2.59482e-20	TRUE
ENSG00000197888.2	chr4	68483249	GA	0.444299	0.0426126	6.63013e-23	3.49971e-20	TRUE
ENSG00000254352.1	chr8	78686432	TTTA	0.450355	0.0425649	1.84131e-23	3.59199e-20	TRUE
ENSG00000123965.13	chr7	74668332	TG	0.445102	0.0426903	6.79424e-23	4.05789e-20	TRUE
ENSG00000122741.16	chr9	37844828	AAC	-0.446369	0.0425156	3.54873e-23	4.218e-20	TRUE
ENSG00000138468.16	chr3	101456942	TTTTG	0.448807	0.0428462	4.78513e-23	6.01329e-20	TRUE
ENSG00000166435.15	chr11	75045395	GTT	0.44517	0.0426403	5.97713e-23	9.23308e-20	TRUE
ENSG00000125445.11	chr17	75198346	TCTT	-0.442504	0.0426067	9.23986e-23	1.08217e-19	TRUE
ENSG00000160294.11	chr21	46302072	TGG	0.438575	0.0426983	2.41352e-22	1.23068e-19	TRUE
ENSG00000221838.10	chr7	100152405	AAAC	-0.441344	0.0426338	1.2283e-22	1.2466e-19	TRUE
ENSG00000074054.18	chr2	121657068	TTTA	0.442239	0.042661	1.10063e-22	1.58808e-19	TRUE
ENSG00000133574.10	chr7	150556567	TG	-0.438615	0.0426973	2.38988e-22	2.74545e-19	TRUE
ENSG00000226752.9	chr9	120725787	TAA	0.448048	0.043417	2.00366e-22	3.29304e-19	TRUE
ENSG00000270977.2	chr17	35931297	AAAC	-0.439106	0.0427342	2.36338e-22	3.52969e-19	TRUE
ENSG00000073605.18	chr17	39951098	CTCCC	0.439868	0.0426682	1.76211e-22	3.74183e-19	TRUE
ENSG00000181798.3	chr2	231527974	AC	-0.443085	0.0431819	3.01174e-22	3.81923e-19	TRUE
ENSG00000205045.10	chr17	35535963	GTTT	0.443714	0.0431669	2.59002e-22	4.5404e-19	TRUE
ENSG00000162174.12	chr11	62333424	TTTTG	-0.434919	0.0427826	5.83125e-22	5.69792e-19	TRUE
ENSG00000279233.1	chr12	125110190	TG	-0.463264	0.0448755	3.00345e-22	6.25968e-19	TRUE
ENSG00000189171.14	chr1	153651386	AAC	0.435765	0.0428115	5.29344e-22	8.78525e-19	TRUE
ENSG00000124613.8	chr6	27486435	GGGAGA	0.437109	0.0429264	5.28307e-22	1.09098e-18	TRUE
ENSG00000171928.14	chr17	18897454	TGT	-0.437874	0.0435585	1.7806e-21	1.09807e-18	TRUE
ENSG00000261338.2	chr2	218254396	GAAG	0.431401	0.0428629	1.34947e-21	1.1966e-18	TRUE
ENSG00000204650.14	chr17	46084382	CAA	0.434527	0.04284	7.1211e-22	1.20881e-18	TRUE
ENSG00000096996.16	chr19	18088389	AT	-0.44601	0.0438824	7.99313e-22	1.45879e-18	TRUE
ENSG00000108352.12	chr17	40196319	GTTTT	0.4338	0.0428082	7.62317e-22	1.59022e-18	TRUE
ENSG00000112977.16	chr5	10739788	CA	0.438875	0.043586	1.57074e-21	1.89406e-18	TRUE
ENSG00000228078.1	chr6	29676103	TG	0.447626	0.0441624	1.07797e-21	2.08491e-18	TRUE
ENSG00000108592.17	chr17	63749395	AAACA	0.430706	0.0430246	2.1713e-21	2.30673e-18	TRUE
ENSG00000165275.10	chr9	37741451	AC	0.444734	0.0442877	2.34755e-21	2.48299e-18	TRUE
ENSG00000115750.17	chr2	9886674	AG	0.430191	0.0428904	1.79671e-21	2.48329e-18	TRUE
ENSG00000203666.12	chr1	245082687	TTTTA	-0.432192	0.0428934	1.24141e-21	2.60312e-18	TRUE
ENSG00000273142.1	chr7	66506341	CCGCC	-0.427198	0.0429578	3.62935e-21	2.6047e-18	TRUE
ENSG00000188825.14	chr17	43131381	AAT	-0.431596	0.0430533	1.9545e-21	2.66629e-18	TRUE
ENSG00000171160.18	chr10	97635478	ATAA	-0.428529	0.0429279	2.65729e-21	2.75002e-18	TRUE
ENSG00000177683.14	chr7	108526355	CGTG	0.430036	0.0430399	2.54096e-21	2.78199e-18	TRUE
ENSG00000196511.14	chr7	144822820	GT	0.446391	0.0445198	2.81364e-21	3.2478e-18	TRUE
ENSG00000154719.14	chr21	25576486	TG	-0.448143	0.0446981	2.96942e-21	3.60265e-18	TRUE
ENSG00000182963.10	chr17	44866412	TTTAT	0.428298	0.0429331	2.80525e-21	3.74579e-18	TRUE
ENSG00000187010.21	chr1	25439406	AAAC	0.427402	0.0429533	3.46068e-21	4.16324e-18	TRUE
ENSG00000157653.11	chr9	113551687	AAC	0.427846	0.0430405	3.82589e-21	4.82448e-18	TRUE
ENSG00000140043.11	chr14	73983676	ATT	-0.433938	0.0439615	8.33985e-21	6.28357e-18	TRUE
ENSG00000132305.20	chr2	86153305	AC	0.439527	0.044469	8.53186e-21	6.93491e-18	TRUE
ENSG00000131558.15	chr7	133710801	TTTGT	-0.428102	0.0429375	2.93747e-21	7.13324e-18	TRUE
ENSG00000175581.14	chr11	73814994	ATAA	0.426957	0.0431585	5.76795e-21	7.86854e-18	TRUE
ENSG00000132286.12	chr11	6528405	GT	0.426272	0.043422	1.12206e-20	8.30442e-18	TRUE
ENSG00000164307.13	chr5	96736459	AAAC	0.425661	0.0429923	5.19351e-21	8.30442e-18	TRUE
ENSG00000064199.6	chr11	124696481	AC	-0.426368	0.0431718	6.61061e-21	8.50276e-18	TRUE
ENSG00000204525.16	chr6	31167394	AT	0.424862	0.0430101	6.25316e-21	9.53607e-18	TRUE
ENSG00000176531.10	chr19	43531589	AG	0.425092	0.0431024	7.25125e-21	1.01323e-17	TRUE
ENSG00000168724.17	chr5	34929657	CCG	0.426939	0.0433569	8.70172e-21	1.05305e-17	TRUE
ENSG00000077097.15	chr3	25625533	TTTG	-0.422118	0.0431197	1.30118e-20	1.09343e-17	TRUE
ENSG00000242294.6	chr7	100359506	CCT	-0.423252	0.0430459	9.07492e-21	1.09343e-17	TRUE
ENSG00000063854.13	chr16	1872977	AATT	0.423243	0.0431436	1.11048e-20	1.19027e-17	TRUE
ENSG00000180817.12	chr10	70223218	AG	-0.42343	0.0431885	1.17554e-20	1.19027e-17	TRUE
ENSG00000177483.11	chr2	237791916	GAT	-0.424032	0.0431261	9.26068e-21	1.2084e-17	TRUE
ENSG00000095794.19	chr10	35185034	CATT	0.426293	0.0432228	7.44384e-21	1.3633e-17	TRUE
ENSG00000259205.2	chr15	100573117	CT	-0.420389	0.043158	1.93246e-20	1.36463e-17	TRUE
ENSG00000177406.5	chr12	607352	GAT	0.424165	0.0430256	7.34939e-21	1.37856e-17	TRUE
ENSG00000117174.11	chr1	85764456	AC	0.437859	0.0444006	9.99373e-21	1.40046e-17	TRUE
ENSG00000116985.12	chr1	39737967	TG	-0.441791	0.0447999	1.10457e-20	1.47763e-17	TRUE
ENSG00000196756.13	chr20	38400225	TG	0.424159	0.0433201	1.34317e-20	1.55642e-17	TRUE
ENSG00000026950.17	chr6	26422160	CCT	0.420545	0.0431545	1.86487e-20	1.82974e-17	TRUE
ENSG00000130956.14	chr9	96496394	ACC	0.420517	0.0431064	1.70084e-20	1.85798e-17	TRUE
ENSG00000109163.7	chr4	67690771	AAAAC	0.418377	0.0432511	3.36495e-20	1.92727e-17	TRUE
ENSG00000130590.14	chr20	64038564	CCGGG	0.417246	0.0432759	4.34269e-20	2.23003e-17	TRUE
ENSG00000086232.13	chr7	6054208	TTTA	0.417802	0.043166	3.15542e-20	2.33164e-17	TRUE
ENSG00000065060.17	chr6	34801702	TTTA	-0.41916	0.043185	2.5557e-20	2.46024e-17	TRUE
ENSG00000216775.3	chr6	52657997	AC	0.423568	0.043634	2.80084e-20	2.8441e-17	TRUE
ENSG00000047849.21	chr3	48074489	TA	-0.4223	0.0434612	2.50161e-20	3.23371e-17	TRUE
ENSG00000086102.19	chr9	33373192	GGA	0.418282	0.0432043	3.11927e-20	3.31846e-17	TRUE
ENSG00000139921.13	chr14	51234882	CAAA	-0.421559	0.0432792	1.99013e-20	3.44156e-17	TRUE
ENSG00000105755.8	chr19	43531589	AG	0.419303	0.0432308	2.7284e-20	3.63932e-17	TRUE
ENSG00000117481.10	chr1	46311088	AAT	-0.417729	0.0433145	4.29159e-20	4.03982e-17	TRUE
ENSG00000133048.13	chr1	203193997	AAAC	0.418283	0.0431554	2.82902e-20	4.21402e-17	TRUE
ENSG00000137806.9	chr15	41464934	GT	0.419518	0.0436235	5.68738e-20	4.37666e-17	TRUE
ENSG00000245958.6	chr4	119545018	AAC	-0.415754	0.0432106	5.01042e-20	5.48805e-17	TRUE
ENSG00000138735.16	chr4	119545018	AAC	-0.415524	0.0432156	5.27628e-20	6.33407e-17	TRUE
ENSG00000161036.13	chr7	102466411	TTTA	0.414116	0.0432461	7.23635e-20	7.4753e-17	TRUE
ENSG00000111877.17	chr6	118916433	ATT	0.418577	0.0437964	9.39314e-20	7.63286e-17	TRUE
ENSG00000100364.18	chr22	45247919	GTT	-0.413148	0.043267	8.98346e-20	7.75861e-17	TRUE
ENSG00000269973.1	chr2	9886674	AG	0.414322	0.0432416	6.90967e-20	7.80436e-17	TRUE
ENSG00000166321.14	chr10	73206922	CAAA	0.413011	0.0433188	1.01797e-19	9.82002e-17	TRUE
ENSG00000128438.10	chr17	16946577	TTTA	-0.412551	0.0434271	1.36192e-19	1.01822e-16	TRUE
ENSG00000283312.1	chr2	231527974	AC	-0.417517	0.043769	1.07653e-19	1.03113e-16	TRUE
ENSG00000112667.13	chr6	43219191	AG	-0.415666	0.0432613	5.62446e-20	1.07365e-16	TRUE
ENSG00000286781.1	chr3	39438944	AAAG	-0.413447	0.0434077	1.11694e-19	1.12132e-16	TRUE
ENSG00000182446.14	chr17	81657889	AAAT	-0.412336	0.0436305	2.08284e-19	1.20634e-16	TRUE
ENSG00000240288.8	chr3	10271803	GCCTCC	-0.412219	0.0433359	1.21387e-19	1.33749e-16	TRUE
ENSG00000100731.16	chr14	70970005	TATG	0.410944	0.0433143	1.46614e-19	1.37656e-16	TRUE
ENSG00000176209.11	chr8	42505962	TTTA	0.413117	0.0434643	1.32097e-19	1.37656e-16	TRUE
ENSG00000123219.13	chr5	65496254	AAACA	0.413397	0.0433596	1.02711e-19	1.38662e-16	TRUE
ENSG00000267213.4	chr19	32438944	GAT	0.412903	0.0433212	1.04288e-19	1.45702e-16	TRUE
ENSG00000106603.19	chr7	43738376	TG	0.419712	0.0440278	1.19322e-19	1.47674e-16	TRUE
ENSG00000131238.17	chr1	40068827	TTTTA	0.412607	0.0433275	1.11375e-19	1.60261e-16	TRUE
ENSG00000152926.15	chr7	64989776	AAG	0.407783	0.0434307	3.22435e-19	1.65135e-16	TRUE
ENSG00000108786.10	chr17	42668819	TTG	0.412356	0.0435303	1.71704e-19	1.74684e-16	TRUE
ENSG00000236941.6	chr4	164932306	AAGG	-0.409227	0.043351	2.14188e-19	1.74684e-16	TRUE
ENSG00000206344.7	chr6	31375517	ATT	-0.410971	0.0433137	1.4571e-19	1.77286e-16	TRUE
ENSG00000228801.6	chr8	51867477	GT	0.41872	0.0443643	2.66075e-19	1.88209e-16	TRUE
ENSG00000183833.16	chr3	119701856	CAAA	-0.410035	0.0433337	1.79239e-19	1.98566e-16	TRUE
ENSG00000272556.2	chr7	45659760	TC	0.406816	0.0434022	3.63348e-19	2.0059e-16	TRUE
ENSG00000254635.6	chr10	28512013	AAAAT	-0.411457	0.0434507	1.73379e-19	2.16811e-16	TRUE
ENSG00000281501.1	chr4	25296338	TTTA	-0.411298	0.0433067	1.35543e-19	2.29749e-16	TRUE
ENSG00000257093.7	chr7	141707663	TG	0.427962	0.0450213	1.81766e-19	2.34824e-16	TRUE
ENSG00000113296.14	chr5	80054144	CTTTT	0.408268	0.0433714	2.64414e-19	2.48806e-16	TRUE
ENSG00000146223.16	chr6	42881468	AAAT	-0.410278	0.0433285	1.69859e-19	2.85075e-16	TRUE
ENSG00000218537.1	chr22	23893564	CATT	0.406004	0.0434684	4.75115e-19	3.03883e-16	TRUE
ENSG00000092020.10	chr14	35032421	AT	0.410505	0.0435206	2.34698e-19	3.68301e-16	TRUE
ENSG00000184178.16	chr4	53236452	AT	-0.410499	0.0435208	2.35028e-19	4.02082e-16	TRUE
ENSG00000239445.6	chr3	98739377	AAAC	-0.404668	0.0434966	6.34777e-19	4.94829e-16	TRUE
ENSG00000189042.13	chr19	36583057	TTGT	0.406311	0.0434619	4.44423e-19	5.17981e-16	TRUE
ENSG00000263001.6	chr7	74668332	TG	0.402498	0.043641	1.21172e-18	5.27894e-16	TRUE
ENSG00000109133.13	chr4	41916131	TTTTG	0.406436	0.0436075	5.68944e-19	6.31396e-16	TRUE
ENSG00000283050.2	chr4	119545018	AAC	0.403222	0.0434778	7.92688e-19	8.0063e-16	TRUE
ENSG00000126858.18	chr17	31904671	TTG	-0.401039	0.043622	1.51352e-18	8.70742e-16	TRUE
ENSG00000198130.16	chr2	190332254	TA	-0.404244	0.0435548	7.61493e-19	8.73399e-16	TRUE
ENSG00000231345.3	chr10	50652687	AG	0.404214	0.0435555	7.66411e-19	8.76249e-16	TRUE
ENSG00000188372.15	chr7	76421894	TTG	-0.400401	0.0435366	1.45245e-18	9.65621e-16	TRUE
ENSG00000215845.11	chr1	161030450	TAAA	-0.403283	0.0434765	7.82261e-19	1.14794e-15	TRUE
ENSG00000133706.19	chr5	146143112	TA	0.403527	0.0435206	8.11976e-19	1.22612e-15	TRUE
ENSG00000128699.14	chr2	189709100	AAAT	0.40189	0.0437533	1.64932e-18	1.24136e-15	TRUE
ENSG00000087299.12	chr14	50329037	AT	0.41811	0.0450275	9.74548e-19	1.27961e-15	TRUE
ENSG00000122335.17	chr6	158132004	AG	0.399559	0.0435541	1.73824e-18	1.70643e-15	TRUE
ENSG00000068097.15	chr17	60040815	TTTG	0.394901	0.0436992	5.07035e-18	1.89033e-15	TRUE
ENSG00000168653.11	chr1	38989208	AAAC	0.398696	0.0435719	2.0886e-18	2.03768e-15	TRUE
ENSG00000111846.18	chr6	10539640	GA	0.399298	0.0435595	1.83759e-18	2.1277e-15	TRUE
ENSG00000121895.8	chr4	39068438	TG	-0.403043	0.0443407	3.78931e-18	2.44946e-15	TRUE
ENSG00000140471.17	chr15	100573117	CT	0.395734	0.0436822	4.25845e-18	2.54825e-15	TRUE
ENSG00000133731.10	chr8	81703417	TTAT	-0.395254	0.0436427	4.32165e-18	2.57816e-15	TRUE
ENSG00000263072.8	chr16	3153958	AAAT	0.398952	0.0437149	2.574e-18	2.82626e-15	TRUE
ENSG00000247317.3	chr8	143002332	TTTG	-0.394645	0.0436551	4.90997e-18	2.91133e-15	TRUE
ENSG00000206341.7	chr6	29855003	AAAC	-0.398128	0.0435837	2.35626e-18	3.21437e-15	TRUE
ENSG00000278053.5	chr17	37556906	TTTG	0.394376	0.04371	5.6597e-18	3.3356e-15	TRUE
ENSG00000214174.8	chr17	65056782	GGGA	0.395528	0.0436864	4.44689e-18	3.4169e-15	TRUE
ENSG00000102710.20	chr13	37078180	ATTT	-0.395071	0.0436464	4.49037e-18	3.43994e-15	TRUE
ENSG00000229358.3	chr7	32575090	TTTTG	-0.396721	0.0436619	3.46087e-18	3.57628e-15	TRUE
ENSG00000148498.16	chr10	34815338	GGGAG	-0.403218	0.0439264	1.78082e-18	3.58965e-15	TRUE
ENSG00000116874.11	chr1	118926875	TG	0.398811	0.044019	4.48884e-18	3.60854e-15	TRUE
ENSG00000136449.15	chr17	50447544	AAT	-0.39896	0.0437147	2.56963e-18	3.66147e-15	TRUE
ENSG00000075239.14	chr11	108274346	TG	0.397675	0.043593	2.59393e-18	3.68517e-15	TRUE
ENSG00000206535.8	chr3	100332435	TC	-0.392457	0.043749	8.43809e-18	3.73516e-15	TRUE
ENSG00000127337.7	chr12	69312948	CCACTG	0.398338	0.0436286	2.45991e-18	3.79991e-15	TRUE
ENSG00000110911.16	chr12	51006302	AAAC	0.396283	0.0437204	4.13794e-18	4.00606e-15	TRUE
ENSG00000011295.16	chr17	16310287	GT	-0.401177	0.0445902	7.95221e-18	4.18705e-15	TRUE
ENSG00000141560.15	chr17	82946570	GT	-0.408641	0.0451851	6.20537e-18	4.61516e-15	TRUE
ENSG00000089177.18	chr20	16583410	AC	-0.417629	0.0457175	3.45213e-18	4.66826e-15	TRUE
ENSG00000120860.11	chr12	102099456	AC	0.394881	0.0436503	4.6736e-18	5.08203e-15	TRUE
ENSG00000204149.12	chr10	49837398	AC	0.38997	0.0438489	1.53378e-17	5.3216e-15	TRUE
ENSG00000189050.16	chr17	59904069	TATT	-0.389695	0.0438545	1.62295e-17	5.61474e-15	TRUE
ENSG00000250312.8	chr4	96618	AC	0.399823	0.044619	1.04796e-17	5.87453e-15	TRUE
ENSG00000127399.15	chr7	150361228	ATAAA	0.395782	0.0441328	9.16696e-18	6.30645e-15	TRUE
ENSG00000135778.12	chr1	232936326	TC	0.394951	0.0436982	5.0181e-18	6.45442e-15	TRUE
ENSG00000239219.2	chr3	169939927	CT	0.393318	0.0436821	6.47989e-18	7.20276e-15	TRUE
ENSG00000104055.16	chr15	43436463	TATT	-0.389806	0.0437531	1.34231e-17	7.43908e-15	TRUE
ENSG00000164930.12	chr8	103298774	CCG	0.405221	0.0450403	8.58977e-18	7.66816e-15	TRUE
ENSG00000273311.1	chr22	19065957	TG	0.387656	0.0437962	2.08751e-17	7.96402e-15	TRUE
ENSG00000204642.14	chr6	29731525	GA	-0.393226	0.0438327	8.52643e-18	9.01039e-15	TRUE
ENSG00000075826.17	chr10	100445788	TAAT	0.390703	0.0437351	1.11553e-17	1.22255e-14	TRUE
ENSG00000224137.1	chr2	207639468	TTTA	-0.393193	0.0441353	1.43043e-17	1.3829e-14	TRUE
ENSG00000160193.12	chr21	42827446	ATAG	-0.389887	0.0442028	2.80011e-17	1.40844e-14	TRUE
ENSG00000059691.12	chr4	151521677	GTAT	-0.39188	0.0440608	1.57891e-17	1.64994e-14	TRUE
ENSG00000204428.12	chr6	31685805	AACAA	-0.388505	0.0437792	1.75407e-17	1.75477e-14	TRUE
ENSG00000267554.1	chr17	35535963	GTTT	0.393546	0.0442814	1.71864e-17	1.78601e-14	TRUE
ENSG00000086062.12	chr9	33173592	GT	-0.402582	0.0453739	2.28677e-17	1.80107e-14	TRUE
ENSG00000164323.14	chr4	185193888	ATAA	-0.39202	0.0440075	1.40981e-17	1.86496e-14	TRUE
ENSG00000185909.15	chr3	49050695	AAC	0.382538	0.0438977	5.89402e-17	1.94386e-14	TRUE
ENSG00000177570.14	chr8	118629775	AAAT	0.39167	0.0441157	1.79323e-17	1.99055e-14	TRUE
ENSG00000181754.7	chr1	109510371	AC	-0.388481	0.0443336	4.38786e-17	2.15883e-14	TRUE
ENSG00000166839.17	chr15	64917520	TGTC	-0.383956	0.0438698	4.42927e-17	2.17326e-14	TRUE
ENSG00000273295.1	chr22	23893564	CATT	0.384448	0.0439096	4.34806e-17	2.30492e-14	TRUE
ENSG00000168385.18	chr2	241425730	TC	0.383742	0.043874	4.62443e-17	2.44478e-14	TRUE
ENSG00000133028.12	chr17	10710088	TTTA	-0.384083	0.0438672	4.31658e-17	2.45093e-14	TRUE
ENSG00000246560.2	chr4	102787969	AT	-0.384424	0.0439101	4.3698e-17	2.47446e-14	TRUE
ENSG00000100505.13	chr14	51234882	CAAA	-0.389533	0.0439575	1.98228e-17	2.63876e-14	TRUE
ENSG00000014164.7	chr8	143548048	AAT	-0.381794	0.043962	7.41365e-17	2.6843e-14	TRUE
ENSG00000148824.19	chr10	133402253	GGGGCT	-0.376903	0.0440573	1.95632e-16	3.13974e-14	TRUE
ENSG00000206503.13	chr6	29679887	AAAC	0.387966	0.0440393	2.9618e-17	3.55558e-14	TRUE
ENSG00000164627.18	chr6	39677508	TTTA	-0.385292	0.0440928	5.07772e-17	3.85034e-14	TRUE
ENSG00000198040.10	chr12	132971234	AAAAT	0.382966	0.0440888	7.46038e-17	3.86036e-14	TRUE
ENSG00000134779.15	chr18	36705948	TG	0.391106	0.0449618	7.7301e-17	3.98935e-14	TRUE
ENSG00000163389.12	chr3	119473339	AAATG	0.38385	0.0438718	4.52459e-17	4.12034e-14	TRUE
ENSG00000171298.13	chr17	80127644	AC	-0.388476	0.0443337	4.39238e-17	4.16287e-14	TRUE
ENSG00000124380.11	chr2	69850357	ATGT	-0.383586	0.0438771	4.77298e-17	4.32372e-14	TRUE
ENSG00000106049.9	chr7	27613370	TAGA	-0.383645	0.0439255	5.11244e-17	5.02076e-14	TRUE
ENSG00000184220.12	chr3	99916438	AC	-0.391585	0.0448983	6.4681e-17	5.32184e-14	TRUE
ENSG00000049167.14	chr5	61100537	AC	0.381313	0.0440212	8.83885e-17	5.52649e-14	TRUE
ENSG00000229852.4	chr6	73277989	TC	-0.384441	0.0441602	6.53101e-17	5.60025e-14	TRUE
ENSG00000196204.11	chr7	5063478	TG	-0.392503	0.0449865	6.39479e-17	5.96644e-14	TRUE
ENSG00000124641.16	chr6	41915790	AC	-0.389681	0.0444639	4.43174e-17	6.01446e-14	TRUE
ENSG00000166896.9	chr12	58011230	CA	-0.381824	0.0441113	9.36481e-17	7.60591e-14	TRUE
ENSG00000164008.16	chr1	42749757	TTG	-0.381566	0.0439168	7.16493e-17	7.739e-14	TRUE
ENSG00000258289.8	chr14	64972288	GCTCG	0.380548	0.0439367	8.78308e-17	7.77275e-14	TRUE
ENSG00000279329.1	chr19	34694030	GTT	0.387638	0.0447671	1.00534e-16	8.10255e-14	TRUE
ENSG00000203791.15	chr10	124853580	AC	-0.3805	0.0439377	8.86699e-17	8.48584e-14	TRUE
ENSG00000145358.6	chr4	100202675	AAT	-0.377252	0.0440009	1.6899e-16	9.03359e-14	TRUE
ENSG00000164136.17	chr4	141307836	TTG	-0.378415	0.044028	1.45202e-16	9.95439e-14	TRUE
ENSG00000131849.12	chr19	58481778	GTTTT	0.375061	0.0442433	3.53631e-16	1.07475e-13	TRUE
ENSG00000103932.12	chr15	41516830	ATAG	-0.377584	0.0442954	2.52725e-16	1.24184e-13	TRUE
ENSG00000286940.1	chr6	31552266	TGTTT	0.378911	0.0439687	1.21669e-16	1.24184e-13	TRUE
ENSG00000180822.12	chr6	3266732	CA	0.373913	0.0440651	3.25417e-16	1.34963e-13	TRUE
ENSG00000278023.7	chr17	35931297	AAAC	-0.377516	0.0440455	1.73399e-16	1.36949e-13	TRUE
ENSG00000101639.18	chr18	13148001	TTCT	-0.377274	0.0440004	1.68243e-16	1.38856e-13	TRUE
ENSG00000180385.8	chr3	9978844	AAAC	0.377209	0.0440017	1.70404e-16	1.46666e-13	TRUE
ENSG00000174989.13	chr12	116909733	AT	-0.378146	0.0440831	1.65594e-16	1.54534e-13	TRUE
ENSG00000272047.3	chr6	158166447	TTC	-0.376455	0.0440162	1.97724e-16	1.5461e-13	TRUE
ENSG00000278376.1	chr11	118733997	AACA	-0.376539	0.0440146	1.94499e-16	1.58936e-13	TRUE
ENSG00000156050.10	chr14	73983676	ATT	-0.384183	0.0450503	2.72408e-16	1.81678e-13	TRUE
ENSG00000164346.10	chr5	74879091	TTTA	0.376169	0.0440715	2.25993e-16	1.83762e-13	TRUE
ENSG00000173409.14	chr1	230902542	AAGCCC	-0.373857	0.0440662	3.29028e-16	1.94099e-13	TRUE
ENSG00000108651.10	chr17	31904671	TTG	-0.374904	0.0441459	3.12675e-16	1.955e-13	TRUE
ENSG00000134056.12	chr5	69233679	AAAC	0.372633	0.0440896	4.17563e-16	1.99162e-13	TRUE
ENSG00000035141.8	chr2	70187253	TTG	0.375291	0.0440387	2.48518e-16	2.27394e-13	TRUE
ENSG00000270112.4	chr18	46948889	TG	0.3791	0.0448336	4.46593e-16	2.44583e-13	TRUE
ENSG00000146707.14	chr7	76325987	TTTTG	0.370011	0.0441893	7.47084e-16	2.44895e-13	TRUE
ENSG00000270127.2	chr15	100573117	CT	-0.371205	0.0441667	5.93754e-16	2.58882e-13	TRUE
ENSG00000129667.12	chr17	76486719	ATAA	-0.376836	0.0444117	3.41502e-16	2.59943e-13	TRUE
ENSG00000198933.9	chr17	47594593	TATGT	-0.375925	0.0443277	3.48924e-16	2.64952e-13	TRUE
ENSG00000244731.8	chr6	31850811	TTG	0.375332	0.0440877	2.66288e-16	2.68956e-13	TRUE
ENSG00000128510.12	chr7	130292240	TTAT	0.375471	0.044085	2.59157e-16	2.70452e-13	TRUE
ENSG00000272501.1	chr6	31167394	AT	0.373482	0.0440734	3.53982e-16	2.92279e-13	TRUE
ENSG00000170542.6	chr6	2900886	CA	0.386493	0.0457726	5.50856e-16	2.95924e-13	TRUE
ENSG00000100154.14	chr22	28304972	TTAT	0.377852	0.0442902	2.39832e-16	3.08479e-13	TRUE
ENSG00000223722.3	chr12	31688821	AAAAT	0.376089	0.0440731	2.29563e-16	3.19117e-13	TRUE
ENSG00000021355.13	chr6	2900886	CA	0.38623	0.0457781	5.78658e-16	3.29226e-13	TRUE
ENSG00000179818.14	chr2	70005061	TTA	0.373335	0.0440762	3.64265e-16	3.61826e-13	TRUE
ENSG00000146242.9	chr6	82326782	GT	-0.380188	0.0451848	6.31227e-16	3.79782e-13	TRUE
ENSG00000172927.8	chr11	69246712	TC	0.369422	0.0442005	8.36548e-16	4.13519e-13	TRUE
ENSG00000198502.6	chr6	32599655	AAC	0.372792	0.0440866	4.04829e-16	4.13547e-13	TRUE
ENSG00000189077.11	chr7	76184259	TTTAT	-0.37224	0.0441469	4.86059e-16	4.27038e-13	TRUE
ENSG00000125910.6	chr19	3170467	AACAA	-0.373386	0.044175	4.19966e-16	4.41729e-13	TRUE
ENSG00000006453.14	chr7	98310687	TATT	0.372431	0.0442939	5.88001e-16	5.14192e-13	TRUE
ENSG00000145365.11	chr4	112142322	AC	-0.369517	0.044299	9.53485e-16	5.65665e-13	TRUE
ENSG00000255987.1	chr17	35535963	GTTT	0.375403	0.0446454	6.13038e-16	5.76287e-13	TRUE
ENSG00000115946.8	chr2	68202407	TTG	-0.371723	0.0443074	6.73664e-16	5.85012e-13	TRUE
ENSG00000178904.19	chr19	32438944	GAT	-0.370581	0.0441785	6.69538e-16	6.26493e-13	TRUE
ENSG00000004534.15	chr3	50066832	AAAAC	0.365062	0.0442323	1.78326e-15	6.78237e-13	TRUE
ENSG00000285823.1	chr1	25007754	TTTC	0.368036	0.0442767	1.17414e-15	6.88565e-13	TRUE
ENSG00000137267.6	chr6	3194534	AC	0.370359	0.044743	1.59253e-15	7.12542e-13	TRUE
ENSG00000135976.20	chr2	97683077	CA	0.366842	0.0449145	3.55339e-15	7.32112e-13	TRUE
ENSG00000165929.13	chr14	91853650	AC	-0.376418	0.0448866	7.4392e-16	7.64607e-13	TRUE
ENSG00000076650.7	chr19	33096933	TTTC	-0.370068	0.0441383	6.8579e-16	7.7358e-13	TRUE
ENSG00000184983.11	chr22	42423551	AAAT	0.365092	0.0444835	2.54949e-15	7.82543e-13	TRUE
ENSG00000169857.8	chr15	34092262	CA	0.378516	0.0454905	1.28023e-15	7.84131e-13	TRUE
ENSG00000197128.11	chr19	57521364	GA	0.364976	0.044234	1.81271e-15	8.00043e-13	TRUE
ENSG00000109084.14	chr17	28333073	AC	-0.385583	0.0461914	1.15653e-15	8.61865e-13	TRUE
ENSG00000186184.19	chr13	27593735	TG	-0.370121	0.044338	9.15389e-16	9.90006e-13	TRUE
ENSG00000219665.8	chr19	11996925	AAG	0.366686	0.044202	1.31042e-15	1.01635e-12	TRUE
ENSG00000100116.16	chr22	37780745	TTTA	-0.36968	0.0446011	1.44605e-15	1.07037e-12	TRUE
ENSG00000182578.13	chr5	150025476	TG	-0.366973	0.0441966	1.24066e-15	1.08288e-12	TRUE
ENSG00000104093.13	chr15	51549325	TA	-0.368304	0.044322	1.20139e-15	1.08652e-12	TRUE
ENSG00000085982.13	chr2	233428875	TTG	0.367779	0.0443823	1.42893e-15	1.09674e-12	TRUE
ENSG00000178971.16	chr17	8242025	ATT	0.36783	0.0442305	1.1341e-15	1.09674e-12	TRUE
ENSG00000119314.15	chr9	112300989	AATA	0.367442	0.0441878	1.13448e-15	1.20791e-12	TRUE
ENSG00000113494.17	chr5	35321413	CAA	-0.367546	0.0444374	1.60757e-15	1.22751e-12	TRUE
ENSG00000156172.6	chr8	95268752	GGGCG	-0.372346	0.0448088	1.27467e-15	1.30895e-12	TRUE
ENSG00000276248.1	chr13	113494656	AT	-0.362815	0.0444247	3.37731e-15	1.33956e-12	TRUE
ENSG00000109323.11	chr4	102653221	CA	0.374856	0.0455087	2.32745e-15	1.37864e-12	TRUE
ENSG00000146085.8	chr6	49104952	AT	0.378402	0.0458261	2.09366e-15	1.37864e-12	TRUE
ENSG00000283491.1	chr2	231527974	AC	-0.368279	0.0447828	2.34947e-15	1.38864e-12	TRUE
ENSG00000286065.1	chr17	35535963	GTTT	0.370328	0.0447436	1.60178e-15	1.41699e-12	TRUE
ENSG00000231890.8	chr2	135897059	TG	-0.366959	0.0447561	2.79003e-15	1.63473e-12	TRUE
ENSG00000271013.1	chr17	35931297	AAAC	-0.36389	0.0443042	2.39142e-15	1.63473e-12	TRUE
ENSG00000287097.1	chr6	114970376	TTTTG	-0.364829	0.0442867	2.00404e-15	1.63473e-12	TRUE
ENSG00000165997.5	chr10	18615107	AT	-0.366225	0.04477	3.19687e-15	1.66138e-12	TRUE
ENSG00000259865.1	chr1	247234649	AAAC	0.364239	0.0442977	2.23971e-15	1.74215e-12	TRUE
ENSG00000168228.15	chr4	25422754	TG	0.380452	0.0458407	1.55624e-15	1.91253e-12	TRUE
ENSG00000103174.13	chr16	5013387	TTTA	0.362059	0.044288	3.1385e-15	1.92437e-12	TRUE
ENSG00000168461.13	chr18	9716911	TTTC	0.373158	0.045433	2.72706e-15	1.93195e-12	TRUE
ENSG00000272455.1	chr1	1403241	CTTT	0.357547	0.0444712	8.3403e-15	2.14398e-12	TRUE
ENSG00000166762.19	chr15	43867558	AT	-0.36027	0.0444213	5.04837e-15	2.26137e-12	TRUE
ENSG00000171792.11	chr12	2908437	TGTT	-0.358214	0.0443586	6.41744e-15	2.26137e-12	TRUE
ENSG00000168811.7	chr3	160011379	AACCA	0.362317	0.044434	3.70556e-15	2.3662e-12	TRUE
ENSG00000240445.4	chr17	18897454	TGT	-0.362683	0.0451513	9.43617e-15	3.30699e-12	TRUE
ENSG00000122390.19	chr16	3478065	AAT	-0.363111	0.0447252	4.91717e-15	3.59555e-12	TRUE
ENSG00000011376.12	chr3	45440577	TTTTG	-0.358887	0.0443964	6.07718e-15	3.85599e-12	TRUE
ENSG00000054179.12	chr9	137038609	AAAT	0.357824	0.0447204	1.12267e-14	3.9096e-12	TRUE
ENSG00000171793.16	chr1	41262845	AC	-0.3605	0.0443167	4.1992e-15	3.97978e-12	TRUE
ENSG00000141127.15	chr17	18869843	TG	-0.365012	0.0458672	1.71068e-14	4.30532e-12	TRUE
ENSG00000259577.2	chr15	52200549	AAT	-0.358384	0.0443555	6.21897e-15	4.30532e-12	TRUE
ENSG00000167642.13	chr19	38244828	ATCG	-0.358563	0.0443522	6.01642e-15	4.34414e-12	TRUE
ENSG00000125871.14	chr20	17931024	GT	-0.360647	0.0449267	9.55424e-15	4.48034e-12	TRUE
ENSG00000196275.14	chr7	74668332	TG	0.353734	0.0445909	1.78847e-14	4.48034e-12	TRUE
ENSG00000074319.13	chr11	18593813	ATTTT	-0.357391	0.0444237	8.00636e-15	4.49601e-12	TRUE
ENSG00000038002.9	chr4	177444232	TGTA	0.356752	0.0444353	9.00283e-15	4.76481e-12	TRUE
ENSG00000230521.1	chr6	29855003	AAAC	0.359303	0.0443387	5.24555e-15	4.88911e-12	TRUE
ENSG00000159267.14	chr21	36965926	TTTGT	-0.359617	0.0443329	4.94902e-15	4.91008e-12	TRUE
ENSG00000135905.19	chr2	224918335	GT	0.360861	0.0443602	4.21446e-15	4.95506e-12	TRUE
ENSG00000279170.2	chr6	99582974	CAAAA	0.356258	0.0445452	1.13131e-14	5.23965e-12	TRUE
ENSG00000119685.20	chr14	75728675	ATC	0.356621	0.0443875	8.60541e-15	5.56836e-12	TRUE
ENSG00000185000.12	chr8	144284119	AAAAC	0.353882	0.0444872	1.51996e-14	5.60867e-12	TRUE
ENSG00000117115.13	chr1	17090582	TG	0.373272	0.0463282	9.04013e-15	5.82572e-12	TRUE
ENSG00000088808.18	chr14	103798996	TGTT	-0.358441	0.0443544	6.15368e-15	6.40741e-12	TRUE
ENSG00000233527.9	chr19	36583057	TTGT	-0.357648	0.044419	7.63652e-15	6.53487e-12	TRUE
ENSG00000135587.9	chr6	109342834	GT	-0.3556	0.0445571	1.27528e-14	7.00131e-12	TRUE
ENSG00000139190.16	chr12	6502839	TGT	0.35664	0.0445382	1.05513e-14	7.06557e-12	TRUE
ENSG00000135951.16	chr2	99225197	GGAA	0.354577	0.0446264	1.64393e-14	7.49051e-12	TRUE
ENSG00000153113.23	chr5	96662321	CTCC	0.361842	0.045009	8.86748e-15	7.52694e-12	TRUE
ENSG00000110092.4	chr11	69246712	TC	0.350477	0.0445482	2.80985e-14	7.65085e-12	TRUE
ENSG00000186952.15	chr5	110586569	CA	-0.358122	0.0446637	9.91751e-15	7.78547e-12	TRUE
ENSG00000280161.1	chr5	180794412	TA	-0.361005	0.045236	1.3703e-14	7.84522e-12	TRUE
ENSG00000133983.16	chr14	70283958	AC	-0.36196	0.0454864	1.64974e-14	7.9378e-12	TRUE
ENSG00000103148.16	chr16	134685	ATT	-0.352334	0.0448202	3.01354e-14	9.04425e-12	TRUE
ENSG00000267681.1	chr17	43131381	AAT	0.35375	0.0446413	1.9088e-14	1.08628e-11	TRUE
ENSG00000011638.10	chr16	21165858	TTTA	-0.351673	0.0444765	2.11927e-14	1.1403e-11	TRUE
ENSG00000089486.17	chr16	4521088	GT	-0.351668	0.0445269	2.2681e-14	1.21796e-11	TRUE
ENSG00000166793.12	chr11	57593334	GT	-0.354814	0.0449302	2.37402e-14	1.34299e-11	TRUE
ENSG00000153406.13	chr16	4402242	TTG	0.350232	0.0445525	2.93577e-14	1.48301e-11	TRUE
ENSG00000229539.1	chr20	3861744	TG	0.352481	0.0444621	1.83115e-14	1.57484e-11	TRUE
ENSG00000097046.13	chr1	91531628	TTGT	-0.35242	0.0444632	1.8515e-14	1.5892e-11	TRUE
ENSG00000224043.8	chr2	134869206	ATTT	-0.350969	0.0444891	2.4061e-14	1.77687e-11	TRUE
ENSG00000112308.13	chr6	24652724	TA	-0.35037	0.0446005	3.06108e-14	1.98538e-11	TRUE
ENSG00000105321.14	chr19	47253865	TTAT	-0.349653	0.0445125	3.04736e-14	2.05824e-11	TRUE
ENSG00000268575.1	chr1	1762760	AATG	-0.345701	0.0446831	7.00873e-14	2.05824e-11	TRUE
ENSG00000119599.17	chr14	72980537	ATTT	0.352649	0.0446104	2.17487e-14	2.1035e-11	TRUE
ENSG00000118579.13	chr4	17633914	TGCAA	-0.347979	0.0445421	4.11028e-14	2.16417e-11	TRUE
ENSG00000165983.14	chr10	16457197	TTTG	-0.349302	0.044569	3.46732e-14	2.32822e-11	TRUE
ENSG00000272338.2	chr8	33534696	TTTCT	0.348699	0.044834	5.3689e-14	2.34657e-11	TRUE
ENSG00000119471.15	chr9	112438836	AT	-0.352116	0.04462	2.3935e-14	2.43622e-11	TRUE
ENSG00000183172.9	chr22	42037129	TG	-0.349597	0.045393	9.50066e-14	2.48182e-11	TRUE
ENSG00000084754.12	chr2	26183721	CAAA	-0.344952	0.0445952	7.02817e-14	2.6468e-11	TRUE
ENSG00000168778.12	chr12	123637984	TTTG	0.346626	0.0446668	5.95461e-14	2.75468e-11	TRUE
ENSG00000101181.17	chr20	62202439	AAAC	-0.345975	0.0446277	6.25934e-14	2.89008e-11	TRUE
ENSG00000119844.15	chr2	64596330	AC	0.35883	0.0458189	4.07076e-14	2.93118e-11	TRUE
ENSG00000126215.14	chr14	103695159	TA	-0.349707	0.0445618	3.22504e-14	3.05946e-11	TRUE
ENSG00000204531.19	chr6	31194097	AAAT	0.348783	0.0447813	4.95248e-14	3.12614e-11	TRUE
ENSG00000228857.2	chr2	113842048	TG	-0.34471	0.0448533	1.01185e-13	3.18745e-11	TRUE
ENSG00000166444.19	chr11	8818263	TAA	-0.348965	0.044727	4.48862e-14	3.33573e-11	TRUE
ENSG00000129562.11	chr14	22559050	CAA	-0.347439	0.0445516	4.52499e-14	3.35637e-11	TRUE
ENSG00000136425.14	chr15	78113518	TTCT	0.34681	0.044613	5.40019e-14	3.38288e-11	TRUE
ENSG00000182670.13	chr21	37084992	CAAA	0.348742	0.044782	4.98834e-14	3.4025e-11	TRUE
ENSG00000223797.6	chr3	40298806	AC	-0.344922	0.0446461	7.53576e-14	3.42024e-11	TRUE
ENSG00000166130.15	chr12	98674440	TC	0.346889	0.0447129	6.06738e-14	3.43574e-11	TRUE
ENSG00000169136.11	chr19	49926534	AAACC	0.344774	0.0446993	8.24887e-14	3.49668e-11	TRUE
ENSG00000230487.8	chr7	1573804	TC	0.344295	0.0446571	8.41211e-14	3.55917e-11	TRUE
ENSG00000115350.12	chr2	74956935	TG	0.358743	0.0462687	7.23829e-14	3.66814e-11	TRUE
ENSG00000233806.7	chr2	241946289	AAC	-0.34208	0.044848	1.49815e-13	3.78898e-11	TRUE
ENSG00000144120.13	chr2	119663049	AC	0.361234	0.0463351	5.45026e-14	3.8218e-11	TRUE
ENSG00000260711.2	chr14	91853650	AC	-0.353413	0.0453235	4.89882e-14	3.84016e-11	TRUE
ENSG00000053371.12	chr1	19316858	TTTC	-0.344771	0.0445984	7.25541e-14	3.85218e-11	TRUE
ENSG00000063761.16	chr14	77900591	AAC	-0.346179	0.0445737	5.65843e-14	3.94565e-11	TRUE
ENSG00000123191.16	chr13	51871786	AC	0.35899	0.0467842	1.30542e-13	3.99779e-11	TRUE
ENSG00000159461.15	chr16	56472926	TTTGG	-0.346057	0.0445759	5.78163e-14	4.17729e-11	TRUE
ENSG00000288065.1	chr2	71129028	CA	0.342698	0.0446849	1.11246e-13	4.31997e-11	TRUE
ENSG00000081377.17	chr9	96475375	CAA	0.346006	0.0449332	9.18644e-14	4.32376e-11	TRUE
ENSG00000183617.5	chr19	3772012	TG	-0.345398	0.0445874	6.49645e-14	4.66783e-11	TRUE
ENSG00000257176.3	chr12	29284832	TTTG	0.348753	0.044936	6.06819e-14	4.85426e-11	TRUE
ENSG00000139998.16	chr14	64972288	GCTCG	0.343944	0.0446128	8.39132e-14	5.08301e-11	TRUE
ENSG00000160392.13	chr19	40187555	AAAG	0.345195	0.0446919	7.66071e-14	5.47413e-11	TRUE
ENSG00000156398.13	chr10	102809079	TGTTT	0.344996	0.0445944	6.97346e-14	5.54784e-11	TRUE
ENSG00000117054.14	chr1	75853056	TTTG	-0.342291	0.0447934	1.35557e-13	5.56799e-11	TRUE
ENSG00000136371.11	chr15	79931106	GT	-0.340188	0.0447282	1.72007e-13	5.64183e-11	TRUE
ENSG00000234327.8	chr17	5081588	ATTTT	-0.341062	0.0448147	1.67701e-13	5.94814e-11	TRUE
ENSG00000264070.1	chr17	46075332	AC	-0.343628	0.0446183	8.87054e-14	6.03953e-11	TRUE
ENSG00000135541.21	chr6	135344927	CA	0.355262	0.0459969	8.6423e-14	6.10842e-11	TRUE
ENSG00000106404.13	chr7	101265442	AAAT	-0.344371	0.0447064	8.85205e-14	6.24535e-11	TRUE
ENSG00000240399.1	chr12	48196512	ATAA	-0.340432	0.044724	1.64906e-13	6.25344e-11	TRUE
ENSG00000173209.23	chr2	61187505	CAAT	0.342881	0.0446312	1.01113e-13	6.2879e-11	TRUE
ENSG00000166260.13	chr17	55010250	AT	0.342858	0.0446316	1.01508e-13	6.57511e-11	TRUE
ENSG00000082212.13	chr18	50886117	TG	0.343096	0.0446275	9.73724e-14	6.82054e-11	TRUE
ENSG00000211698.2	chr7	38501767	AAAT	-0.34365	0.0447189	1.00417e-13	7.02123e-11	TRUE
ENSG00000066185.13	chr1	42440668	TTG	0.343796	0.0446153	8.6127e-14	7.15989e-11	TRUE
ENSG00000110880.10	chr12	108744581	AG	-0.34233	0.0446408	1.11332e-13	7.15989e-11	TRUE
ENSG00000263006.6	chr18	273253	TTAT	-0.337023	0.0447318	2.78745e-13	7.45607e-11	TRUE
ENSG00000285646.2	chr1	11926732	AC	0.343434	0.0447227	1.04278e-13	7.5177e-11	TRUE
ENSG00000143248.13	chr1	163346852	CA	-0.343478	0.0446713	9.70711e-14	7.76189e-11	TRUE
ENSG00000172803.18	chr11	65990422	TAAA	-0.341197	0.0447109	1.44447e-13	8.07072e-11	TRUE
ENSG00000162885.13	chr1	235455126	TTA	-0.339079	0.0446968	1.95731e-13	8.31758e-11	TRUE
ENSG00000107521.19	chr10	98444040	AAAC	0.342346	0.0449459	1.62439e-13	8.59888e-11	TRUE
ENSG00000124588.20	chr6	3038841	TTA	0.341002	0.0450726	2.32077e-13	8.59888e-11	TRUE
ENSG00000239213.6	chr3	136923560	AAAT	-0.343065	0.0452451	2.10309e-13	8.88985e-11	TRUE
[truncated: 14,438 more rows]

## Sheet: S8
Supplementary Data 8. 3'aSTR identified in this study.
[truncated: 43,301 more rows]

[truncated: 3 more sheets: S9, S10, S11]
